# Supplementary material for: 4-(3-Fluoro­anilino)thieno[2,3-b]pyridine-6-carb­oxy­lic acid
Source: Acta Crystallogr Sect E Struct Rep Online. 2012 Jun 27;68(Pt 7):o2217–8. doi: 10.1107/S1600536812027195 (PMC3394012; doi:10.1107/S1600536812027195)
Supplement: Supplementary file 1 [file e-68-o2217-sup1.cif]

##############################################################################
#                                                                            #
# This CIF contains the data in a paper accepted for publication in          #
# Acta Crystallographica Section E. It conforms to the requirements of       #
# Notes for Authors for Acta Crystallographica Section E, and has been       #
# peer reviewed under the auspices of the IUCr Commission on Journals.       #
#                                                                            #
# Full details of the Crystallographic Information File format               #
# are given in the paper "The Crystallographic Information File (CIF):       #
# a New Standard Archive File for Crystallography" by S. R. Hall, F. H.      #
# Allen and I. D. Brown [Acta Cryst. (1991), A47, 655-685].                  #
#                                                                            #
# The current version of the core CIF dictionary is obtainable from          #
# ftp://ftp.iucr.org/pub/cif_core.dic.                                       #
#                                                                            #
# Software is freely available for graphical display of the structure(s)     #
# in this CIF. For information consult the CIF software page                 #
# http://www.iucr.org/resources/cif/software.                                #
#                                                                            #
# This file may be used for bona fide research purposes within the           #
# scientific community so long as proper attribution is given to the journal # 
# article from which it was obtained.                                        #
#                                                                            #
##############################################################################
data_global
_audit_creation_method     SHELXL-97
_journal_date_recd_electronic     2012-06-09
_journal_date_accepted     2012-06-15
_journal_name_full     'Acta Crystallographica, Section E'
_journal_year     2012
_journal_volume     68
_journal_issue      7
_journal_page_first     o2217
_journal_page_last     o2218
_journal_paper_category     QO
_journal_paper_doi     10.1107/S1600536812027195
_journal_coeditor_code     HB6844
_publ_contact_author_name     ' Edward RT Tiekink '
_publ_contact_author_address
;
Department of Chemistry, University of Malaya,
50603 Kuala Lumpur, Malaysia
;
_publ_contact_author_email
;
edward.tiekink@gmail.com
;
_publ_contact_author_fax     ' +60 3 7967 4193 '
_publ_contact_author_phone     ' +60 3 7967 6775 '
_publ_section_title
;
4-(3-Fluoroanilino)thieno[2,3-<i>b</i>]pyridine-6-carboxylic acid
;
loop_
    _publ_author_name
    _publ_author_footnote
    _publ_author_address
    'Luiz C. S. Pinheiro' .
;
Funda\,c\~ao Oswaldo Cruz, Instituto de Tecnologia em F\'armacos,
Departamento de S\'intese Org\^anica, Manguinhos, CEP 21041-250,
Rio de Janeiro, RJ, Brazil
;
    'Alice M. R. Bernardino' .
;
Universidade Federal Fluminense, Instituto de Qu\'imica,
Departamento de Qu\'imica Org\^anica,
Programa de P\'os-Gradua\,c\~ao em Qu\'imica Org\^anica,
 Campus do Valonguinho, CEP 24210-150, Niter\'oi, RJ, Brazil
;
    'Wardell, Solange M. S. V.' .
;
CHEMSOL, 1 Harcourt Road, Aberdeen AB15 5NY, Scotland
;
    'Wardell, James L.'
;
Additional correspondence author, e-mail: j.wardell@abdn.ac.uk.
;
;
Centro de Desenvolvimento Tecnol\'ogico em Sa\'ude (CDTS),
Funda\,c\~ao Oswaldo Cruz (FIOCRUZ), Casa Amarela,
Campus de Manguinhos, Av. Brasil 4365,
21040-900 Rio de Janeiro, RJ, Brazil
;
    'Tiekink, Edward R. T.' .
;
Department of Chemistry, University of Malaya,
50603 Kuala Lumpur, Malaysia
;
data_I
_audit_creation_method     SHELXL-97
_chemical_name_systematic
;
4-(3-Fluoroanilino)thieno[2,3-<i>b</i>]pyridine-6-carboxylic acid
;
_chemical_name_common     ?
_chemical_formula_moiety     'C14 H9 F N2 O2 S'
_chemical_formula_sum     'C14 H9 F N2 O2 S'
_chemical_formula_iupac     'C14 H9 F N2 O2 S'
_chemical_formula_weight     288.29
_chemical_melting_point     ?
_symmetry_cell_setting     orthorhombic
_symmetry_space_group_name_H-M     'P n a 21'
_symmetry_space_group_name_Hall     'P 2c -2n '
loop_
    _symmetry_equiv_pos_as_xyz
    'x, y, z'
    '-x, -y, z+1/2'
    '-x+1/2, y+1/2, z+1/2'
    'x+1/2, -y+1/2, z'
_cell_length_a     17.0666(6)
_cell_length_b     8.7147(3)
_cell_length_c     7.9931(2)
_cell_angle_alpha     90.00
_cell_angle_beta     90.00
_cell_angle_gamma     90.00
_cell_volume     1188.82(7)
_cell_formula_units_Z     4
_cell_measurement_reflns_used     1601
_cell_measurement_theta_min     1.00
_cell_measurement_theta_max     27.48
_cell_measurement_temperature     120(2)
_exptl_crystal_description     blade
_exptl_crystal_colour     dark-orange
_exptl_crystal_size_max     0.66
_exptl_crystal_size_mid     0.24
_exptl_crystal_size_min     0.17
_exptl_crystal_density_diffrn     1.611
_exptl_crystal_density_meas     ?
_exptl_crystal_density_method     'not measured'
_exptl_crystal_F_000     592
_exptl_absorpt_coefficient_mu     0.287
_exptl_absorpt_correction_type     multi-scan
_exptl_absorpt_process_details     '(SADABS; Sheldrick, 2007)'
_exptl_absorpt_correction_T_min     0.787846
_exptl_absorpt_correction_T_max     1.0000
_exptl_special_details
;
;
_diffrn_ambient_temperature     120(2)
_diffrn_radiation_type     MoK\a
_diffrn_radiation_wavelength     0.71073
_diffrn_radiation_source     'Bruker-Nonius FR591 rotating anode'
_diffrn_radiation_monochromator     'graphite'
_diffrn_measurement_device_type
                               'Bruker--Nonius Roper CCD camera on \k-goniostat'
_diffrn_measurement_method     '\f & \w scans'
_diffrn_detector_area_resol_mean     9.091
_diffrn_reflns_number     10259
_diffrn_reflns_av_R_equivalents     0.0581
_diffrn_reflns_av_sigmaI/netI     0.0529
_diffrn_reflns_theta_min     3.46
_diffrn_reflns_theta_max     27.49
_diffrn_reflns_theta_full     27.49
_diffrn_measured_fraction_theta_max     0.997
_diffrn_measured_fraction_theta_full     0.997
_diffrn_reflns_limit_h_min     -22
_diffrn_reflns_limit_h_max     22
_diffrn_reflns_limit_k_min     -11
_diffrn_reflns_limit_k_max     11
_diffrn_reflns_limit_l_min     -10
_diffrn_reflns_limit_l_max     9
_diffrn_standards_number     0
_diffrn_standards_interval_count     ?
_diffrn_standards_interval_time     ?
_diffrn_standards_decay_%     0
_refine_special_details
;
Refinement of <i>F</i>^2^ against ALL reflections. The weighted <i>R</i>-factor
<i>wR</i> and goodness of fit <i>S</i> are based on <i>F</i>^2^, conventional
<i>R</i>-factors <i>R</i> are based on <i>F</i>, with <i>F</i> set to zero for
negative <i>F</i>^2^. The threshold expression of <i>F</i>^2^ >
2\s(<i>F</i>^2^) is used only for calculating <i>R</i>-factors(gt) <i>etc</i>.
and is not relevant to the choice of reflections for refinement.
<i>R</i>-factors based on <i>F</i>^2^ are statistically about twice as large
as those based on <i>F</i>, and <i>R</i>- factors based on ALL data will be
even larger.
;
_reflns_number_total     2643
_reflns_number_gt     2376
_reflns_threshold_expression     I>2\s(I)
_refine_ls_structure_factor_coef     Fsqd
_refine_ls_matrix_type     full
_refine_ls_R_factor_all     0.0432
_refine_ls_R_factor_gt     0.0353
_refine_ls_wR_factor_gt     0.0841
_refine_ls_wR_factor_ref     0.0872
_refine_ls_goodness_of_fit_ref     1.063
_refine_ls_restrained_S_all     1.062
_refine_ls_number_reflns     2643
_refine_ls_number_parameters     197
_refine_ls_number_restraints     3
_refine_ls_hydrogen_treatment     mixed
_refine_ls_weighting_scheme     calc
_refine_ls_weighting_details
         'calc w=1/[\s^2^(Fo^2^)+(0.0375P)^2^+0.2847P] where P=(Fo^2^+2Fc^2^)/3'
_atom_sites_solution_hydrogens     geom
_atom_sites_solution_primary     direct
_atom_sites_solution_secondary     difmap
_refine_ls_shift/su_max     0.000
_refine_ls_shift/su_mean     0.000
_refine_diff_density_max     0.203
_refine_diff_density_min     -0.420
_refine_ls_extinction_method     none
_refine_ls_extinction_coef     ?
_refine_ls_abs_structure_details     'Flack (1983), 1181 Friedel pairs'
_refine_ls_abs_structure_Flack     0.15(9)
loop_
    _atom_type_symbol
    _atom_type_description
    _atom_type_scat_dispersion_real
    _atom_type_scat_dispersion_imag
    _atom_type_scat_source
    'C' 'C' 0.0033 0.0016
                         'International Tables Vol C Tables 4.2.6.8 and 6.1.1.4'
    'H' 'H' 0.0000 0.0000
                         'International Tables Vol C Tables 4.2.6.8 and 6.1.1.4'
    'F' 'F' 0.0171 0.0103
                         'International Tables Vol C Tables 4.2.6.8 and 6.1.1.4'
    'N' 'N' 0.0061 0.0033
                         'International Tables Vol C Tables 4.2.6.8 and 6.1.1.4'
    'O' 'O' 0.0106 0.0060
                         'International Tables Vol C Tables 4.2.6.8 and 6.1.1.4'
    'S' 'S' 0.1246 0.1234
                         'International Tables Vol C Tables 4.2.6.8 and 6.1.1.4'
_computing_data_collection     'COLLECT (Hooft, 1998)'
_computing_cell_refinement
                    'DENZO (Otwinowski & Minor, 1997) and COLLECT (Hooft, 1998)'
_computing_data_reduction
                    'DENZO (Otwinowski & Minor, 1997) and COLLECT (Hooft, 1998)'
_computing_structure_solution     'SHELXS97 (Sheldrick, 2008)'
_computing_structure_refinement     'SHELXL97 (Sheldrick, 2008)'
_computing_molecular_graphics
                      'ORTEP-3 (Farrugia, 1997) and DIAMOND (Brandenburg, 2006)'
_computing_publication_material     'publCIF (Westrip, 2010)'
loop_
    _atom_site_type_symbol
    _atom_site_label
    _atom_site_fract_x
    _atom_site_fract_y
    _atom_site_fract_z
    _atom_site_U_iso_or_equiv
    _atom_site_adp_type
    _atom_site_calc_flag
    _atom_site_refinement_flags
    _atom_site_occupancy
    _atom_site_symmetry_multiplicity
    _atom_site_disorder_assembly
    _atom_site_disorder_group
    S S1 0.02466(3) 0.49277(6) 0.56709(9) 0.02149(14) Uani d . 1 1 . .
    O O1 0.26956(9) 0.89190(18) 1.0209(2) 0.0246(4) Uani d D 1 1 . .
    H H1O 0.2865(16) 0.959(2) 1.090(3) 0.037 Uiso d D 1 1 . .
    O O2 0.17443(8) 1.06688(18) 1.0208(2) 0.0254(4) Uani d . 1 1 . .
    N N1 0.15569(10) 0.5951(2) 0.7157(2) 0.0185(4) Uani d . 1 1 . .
    N N2 0.03616(11) 0.9821(2) 0.9068(3) 0.0214(4) Uani d D 1 1 . .
    H H2N 0.0711(11) 1.041(3) 0.956(3) 0.026 Uiso d D 1 1 . .
    C C1 0.18990(13) 0.7023(2) 0.8094(3) 0.0184(5) Uani d . 1 1 . .
    H H1 0.2445 0.6918 0.8298 0.022 Uiso calc R 1 1 . .
    C C2 0.15232(12) 0.8288(2) 0.8800(2) 0.0161(4) Uani d . 1 1 . .
    C C3 0.07089(13) 0.8526(2) 0.8490(3) 0.0167(4) Uani d . 1 1 . .
    C C4 0.03239(12) 0.7380(2) 0.7525(3) 0.0154(4) Uani d . 1 1 . .
    C C5 -0.04725(13) 0.7259(2) 0.6927(3) 0.0190(5) Uani d . 1 1 . .
    H H5 -0.0872 0.7977 0.7195 0.023 Uiso calc R 1 1 . .
    C C6 -0.05889(12) 0.6029(2) 0.5952(3) 0.0214(5) Uani d . 1 1 . .
    H H6 -0.1081 0.5784 0.5464 0.026 Uiso calc R 1 1 . .
    C C7 0.07779(12) 0.6170(2) 0.6923(3) 0.0172(4) Uani d . 1 1 . .
    C C8 0.19891(12) 0.9401(3) 0.9793(3) 0.0198(5) Uani d . 1 1 . .
    C C9 -0.04436(13) 1.0256(3) 0.9067(3) 0.0197(5) Uani d . 1 1 D .
    C C10 -0.06524(14) 1.1599(3) 0.8256(3) 0.0222(5) Uani d . 1 1 . .
    H H10 -0.0279 1.2153 0.7613 0.027 Uiso calc R 1 1 A 1
    C C12 -0.19667(14) 1.1360(3) 0.9319(4) 0.0341(6) Uani d . 1 1 . .
    H H12 -0.2487 1.1741 0.9406 0.041 Uiso calc R 1 1 B 1
    C C14 -0.09947(13) 0.9457(3) 1.0002(3) 0.0245(5) Uani d . 1 1 . .
    H H14 -0.0857 0.8531 1.0554 0.029 Uiso calc R 1 1 C 1
    C C11 -0.14136(15) 1.2115(3) 0.8400(3) 0.0315(6) Uani d P 0.545(5) 1 D 1
    C C13 -0.17454(14) 1.0032(3) 1.0113(3) 0.0310(6) Uani d P 0.545(5) 1 D 1
    H H13 -0.2122 0.9491 1.0761 0.037 Uiso calc PR 0.545(5) 1 D 1
    F F1 -0.16627(15) 1.3395(3) 0.7761(3) 0.0330(9) Uani d P 0.545(5) 1 D 1
    C C11' -0.14136(15) 1.2115(3) 0.8400(3) 0.0315(6) Uani d P 0.455(5) 1 D 2
    H H11 -0.1559 1.3032 0.7838 0.038 Uiso calc PR 0.455(5) 1 D 2
    C C13' -0.17454(14) 1.0032(3) 1.0113(3) 0.0310(6) Uani d P 0.455(5) 1 D 2
    F F1' -0.23113(18) 0.9534(4) 1.1023(4) 0.0392(12) Uani d P 0.455(5) 1 D 2
loop_
    _atom_site_aniso_label
    _atom_site_aniso_U_11
    _atom_site_aniso_U_22
    _atom_site_aniso_U_33
    _atom_site_aniso_U_12
    _atom_site_aniso_U_13
    _atom_site_aniso_U_23
    S1 0.0221(2) 0.0178(2) 0.0245(3) -0.0018(2) -0.0014(3) -0.0059(2)
    O1 0.0187(7) 0.0219(8) 0.0332(9) 0.0019(6) -0.0077(6) -0.0077(7)
    O2 0.0198(8) 0.0194(8) 0.0370(10) -0.0001(6) -0.0014(7) -0.0092(7)
    N1 0.0181(9) 0.0169(9) 0.0205(9) 0.0010(7) 0.0011(7) -0.0018(8)
    N2 0.0165(9) 0.0178(9) 0.0300(11) 0.0007(7) -0.0026(8) -0.0070(8)
    C1 0.0175(10) 0.0170(10) 0.0208(12) 0.0006(8) -0.0013(8) 0.0037(9)
    C2 0.0162(10) 0.0149(9) 0.0171(11) -0.0008(8) -0.0004(8) -0.0001(8)
    C3 0.0198(11) 0.0139(10) 0.0163(10) -0.0010(8) 0.0016(8) 0.0019(9)
    C4 0.0194(10) 0.0147(10) 0.0123(10) 0.0002(8) 0.0006(8) 0.0015(8)
    C5 0.0172(10) 0.0201(11) 0.0197(11) 0.0003(8) -0.0007(8) 0.0030(9)
    C6 0.0203(10) 0.0213(10) 0.0226(12) -0.0011(8) -0.0030(9) -0.0002(9)
    C7 0.0204(10) 0.0145(10) 0.0165(10) -0.0013(8) 0.0003(8) 0.0006(8)
    C8 0.0184(11) 0.0211(11) 0.0199(12) -0.0006(9) -0.0015(9) -0.0005(9)
    C9 0.0178(10) 0.0219(11) 0.0194(11) 0.0016(9) -0.0033(8) -0.0071(9)
    C10 0.0214(12) 0.0197(11) 0.0256(12) -0.0001(10) -0.0029(9) -0.0040(10)
    C12 0.0170(11) 0.0419(15) 0.0434(15) 0.0045(11) -0.0050(11) -0.0252(13)
    C14 0.0249(12) 0.0257(11) 0.0230(12) -0.0059(10) 0.0003(10) -0.0021(10)
    C11 0.0325(14) 0.0242(12) 0.0379(15) 0.0084(11) -0.0111(12) -0.0113(11)
    C13 0.0208(12) 0.0425(16) 0.0296(14) -0.0062(10) 0.0022(10) -0.0162(12)
    F1 0.0327(16) 0.0212(14) 0.0452(18) 0.0071(12) -0.0064(12) 0.0067(12)
    C11' 0.0325(14) 0.0242(12) 0.0379(15) 0.0084(11) -0.0111(12) -0.0113(11)
    C13' 0.0208(12) 0.0425(16) 0.0296(14) -0.0062(10) 0.0022(10) -0.0162(12)
    F1' 0.0281(18) 0.046(2) 0.044(2) -0.0163(14) 0.0099(15) -0.0147(18)
_geom_special_details
;
All s.u.'s (except the s.u. in the dihedral angle between two l.s. planes) are
estimated using the full covariance matrix. The cell s.u.'s are taken into
account individually in the estimation of s.u.'s in distances, angles and
torsion angles; correlations between s.u.'s in cell parameters are only used
when they are defined by crystal symmetry. An approximate (isotropic)
treatment of cell s.u.'s is used for estimating s.u.'s involving l.s. planes.
;
loop_
    _geom_bond_atom_site_label_1
    _geom_bond_atom_site_label_2
    _geom_bond_site_symmetry_2
    _geom_bond_distance
    _geom_bond_publ_flag
    S1 C7 . 1.731(2) ?
    S1 C6 . 1.733(2) ?
    O1 C8 . 1.319(3) ?
    O1 H1O . 0.852(10) ?
    O2 C8 . 1.227(3) ?
    N1 C1 . 1.332(3) ?
    N1 C7 . 1.356(3) ?
    N2 C3 . 1.356(3) ?
    N2 C9 . 1.426(3) ?
    N2 H2N . 0.881(10) ?
    C1 C2 . 1.394(3) ?
    C1 H1 . 0.9500 ?
    C2 C3 . 1.427(3) ?
    C2 C8 . 1.484(3) ?
    C3 C4 . 1.422(3) ?
    C4 C7 . 1.394(3) ?
    C4 C5 . 1.445(3) ?
    C5 C6 . 1.340(3) ?
    C5 H5 . 0.9500 ?
    C6 H6 . 0.9500 ?
    C9 C14 . 1.388(3) ?
    C9 C10 . 1.384(3) ?
    C10 C11' . 1.380(3) ?
    C10 C11 . 1.380(3) ?
    C10 H10 . 0.9500 ?
    C12 C11' . 1.365(4) ?
    C12 C11 . 1.365(4) ?
    C12 C13' . 1.373(4) ?
    C12 C13 . 1.373(4) ?
    C12 H12 . 0.9500 ?
    C14 C13' . 1.378(3) ?
    C14 C13 . 1.378(3) ?
    C14 H14 . 0.9500 ?
    C11 F1 . 1.298(4) ?
    C13 H13 . 0.9500 ?
    C11' H11 . 0.9500 ?
    C13' F1' . 1.284(4) ?
loop_
    _geom_angle_atom_site_label_1
    _geom_angle_atom_site_label_2
    _geom_angle_atom_site_label_3
    _geom_angle_site_symmetry_1
    _geom_angle_site_symmetry_3
    _geom_angle
    _geom_angle_publ_flag
    C7 S1 C6 . . 90.55(10) ?
    C8 O1 H1O . . 104.9(19) ?
    C1 N1 C7 . . 114.12(18) ?
    C3 N2 C9 . . 129.99(18) ?
    C3 N2 H2N . . 110.0(17) ?
    C9 N2 H2N . . 119.9(17) ?
    N1 C1 C2 . . 125.5(2) ?
    N1 C1 H1 . . 117.3 ?
    C2 C1 H1 . . 117.3 ?
    C1 C2 C3 . . 119.5(2) ?
    C1 C2 C8 . . 119.12(19) ?
    C3 C2 C8 . . 121.30(19) ?
    N2 C3 C4 . . 124.5(2) ?
    N2 C3 C2 . . 119.2(2) ?
    C4 C3 C2 . . 116.25(18) ?
    C7 C4 C3 . . 117.46(18) ?
    C7 C4 C5 . . 110.70(19) ?
    C3 C4 C5 . . 131.71(19) ?
    C6 C5 C4 . . 113.0(2) ?
    C6 C5 H5 . . 123.5 ?
    C4 C5 H5 . . 123.5 ?
    C5 C6 S1 . . 113.36(17) ?
    C5 C6 H6 . . 123.3 ?
    S1 C6 H6 . . 123.3 ?
    N1 C7 C4 . . 127.12(19) ?
    N1 C7 S1 . . 120.36(16) ?
    C4 C7 S1 . . 112.43(15) ?
    O2 C8 O1 . . 122.0(2) ?
    O2 C8 C2 . . 123.44(19) ?
    O1 C8 C2 . . 114.57(19) ?
    C14 C9 C10 . . 120.1(2) ?
    C14 C9 N2 . . 121.3(2) ?
    C10 C9 N2 . . 118.2(2) ?
    C11' C10 C11 . . 0.0(2) ?
    C11' C10 C9 . . 118.6(2) ?
    C11 C10 C9 . . 118.6(2) ?
    C11' C10 H10 . . 120.7 ?
    C11 C10 H10 . . 120.7 ?
    C9 C10 H10 . . 120.7 ?
    C11' C12 C11 . . 0.0(3) ?
    C11' C12 C13' . . 117.7(2) ?
    C11 C12 C13' . . 117.7(2) ?
    C11' C12 C13 . . 117.7(2) ?
    C11 C12 C13 . . 117.7(2) ?
    C13' C12 C13 . . 0.0(2) ?
    C11' C12 H12 . . 121.1 ?
    C11 C12 H12 . . 121.1 ?
    C13' C12 H12 . . 121.1 ?
    C13 C12 H12 . . 121.1 ?
    C9 C14 C13' . . 118.9(2) ?
    C9 C14 C13 . . 118.9(2) ?
    C13' C14 C13 . . 0.00(7) ?
    C9 C14 H14 . . 120.6 ?
    C13' C14 H14 . . 120.6 ?
    C13 C14 H14 . . 120.6 ?
    F1 C11 C12 . . 113.5(3) ?
    F1 C11 C10 . . 123.8(3) ?
    C12 C11 C10 . . 122.6(2) ?
    C12 C13 C14 . . 122.1(2) ?
    C12 C13 H13 . . 118.9 ?
    C14 C13 H13 . . 118.9 ?
    C12 C11' C10 . . 122.6(2) ?
    C12 C11' H11 . . 118.7 ?
    C10 C11' H11 . . 118.7 ?
    F1' C13' C12 . . 109.9(3) ?
    F1' C13' C14 . . 127.8(3) ?
    C12 C13' C14 . . 122.1(2) ?
loop_
    _geom_torsion_atom_site_label_1
    _geom_torsion_atom_site_label_2
    _geom_torsion_atom_site_label_3
    _geom_torsion_atom_site_label_4
    _geom_torsion_site_symmetry_1
    _geom_torsion_site_symmetry_2
    _geom_torsion_site_symmetry_3
    _geom_torsion_site_symmetry_4
    _geom_torsion
    _geom_torsion_publ_flag
    C7 N1 C1 C2 . . . . -0.3(3) ?
    N1 C1 C2 C3 . . . . -1.9(3) ?
    N1 C1 C2 C8 . . . . -178.91(19) ?
    C9 N2 C3 C4 . . . . 9.1(4) ?
    C9 N2 C3 C2 . . . . -173.2(2) ?
    C1 C2 C3 N2 . . . . -174.7(2) ?
    C8 C2 C3 N2 . . . . 2.2(3) ?
    C1 C2 C3 C4 . . . . 3.1(3) ?
    C8 C2 C3 C4 . . . . -179.95(19) ?
    N2 C3 C4 C7 . . . . 175.4(2) ?
    C2 C3 C4 C7 . . . . -2.3(3) ?
    N2 C3 C4 C5 . . . . 0.0(4) ?
    C2 C3 C4 C5 . . . . -177.7(2) ?
    C7 C4 C5 C6 . . . . 0.2(3) ?
    C3 C4 C5 C6 . . . . 175.9(2) ?
    C4 C5 C6 S1 . . . . -0.3(3) ?
    C7 S1 C6 C5 . . . . 0.20(18) ?
    C1 N1 C7 C4 . . . . 1.2(3) ?
    C1 N1 C7 S1 . . . . 177.51(16) ?
    C3 C4 C7 N1 . . . . 0.2(3) ?
    C5 C4 C7 N1 . . . . 176.5(2) ?
    C3 C4 C7 S1 . . . . -176.41(16) ?
    C5 C4 C7 S1 . . . . -0.1(2) ?
    C6 S1 C7 N1 . . . . -176.90(18) ?
    C6 S1 C7 C4 . . . . -0.07(17) ?
    C1 C2 C8 O2 . . . . 166.8(2) ?
    C3 C2 C8 O2 . . . . -10.2(3) ?
    C1 C2 C8 O1 . . . . -13.5(3) ?
    C3 C2 C8 O1 . . . . 169.52(19) ?
    C3 N2 C9 C14 . . . . 65.4(4) ?
    C3 N2 C9 C10 . . . . -121.5(3) ?
    C14 C9 C10 C11' . . . . 0.0(3) ?
    N2 C9 C10 C11' . . . . -173.1(2) ?
    C14 C9 C10 C11 . . . . 0.0(3) ?
    N2 C9 C10 C11 . . . . -173.1(2) ?
    C10 C9 C14 C13' . . . . -0.5(3) ?
    N2 C9 C14 C13' . . . . 172.4(2) ?
    C10 C9 C14 C13 . . . . -0.5(3) ?
    N2 C9 C14 C13 . . . . 172.4(2) ?
    C11' C12 C11 F1 . . . . 0E1(10)
                                  ?
    C13' C12 C11 F1 . . . . -176.8(2) ?
    C13 C12 C11 F1 . . . . -176.8(2) ?
    C11' C12 C11 C10 . . . . 0E1(10)
                                    ?
    C13' C12 C11 C10 . . . . -0.4(4) ?
    C13 C12 C11 C10 . . . . -0.4(4) ?
    C11' C10 C11 F1 . . . . 0E1(10)
                                   ?
    C9 C10 C11 F1 . . . . 176.5(3) ?
    C11' C10 C11 C12 . . . . 0E1(8)
                                   ?
    C9 C10 C11 C12 . . . . 0.4(4) ?
    C11' C12 C13 C14 . . . . -0.1(4) ?
    C11 C12 C13 C14 . . . . -0.1(4) ?
    C13' C12 C13 C14 . . . . 0E1(10)
                                    ?
    C9 C14 C13 C12 . . . . 0.6(4) ?
    C13' C14 C13 C12 . . . . 0E1(10)
                                    ?
    C11 C12 C11' C10 . . . . 0E1(10)
                                    ?
    C13' C12 C11' C10 . . . . -0.4(4) ?
    C13 C12 C11' C10 . . . . -0.4(4) ?
    C11 C10 C11' C12 . . . . 0E1(8)
                                   ?
    C9 C10 C11' C12 . . . . 0.4(4) ?
    C11' C12 C13' F1' . . . . 174.9(3) ?
    C11 C12 C13' F1' . . . . 174.9(3) ?
    C13 C12 C13' F1' . . . . 0E1(6)
                                   ?
    C11' C12 C13' C14 . . . . -0.1(4) ?
    C11 C12 C13' C14 . . . . -0.1(4) ?
    C13 C12 C13' C14 . . . . 0E1(10)
                                    ?
    C9 C14 C13' F1' . . . . -173.6(3) ?
    C13 C14 C13' F1' . . . . 0E1(8)
                                   ?
    C9 C14 C13' C12 . . . . 0.6(4) ?
    C13 C14 C13' C12 . . . . 0E1(10)
                                    ?
loop_
    _geom_hbond_atom_site_label_D
    _geom_hbond_atom_site_label_H
    _geom_hbond_atom_site_label_A
    _geom_hbond_site_symmetry_A
    _geom_hbond_distance_DH
    _geom_hbond_distance_HA
    _geom_hbond_distance_DA
    _geom_hbond_angle_DHA
    O1 H1o N1 3_555 0.86(2) 1.84(2) 2.681(2) 167(3)
    N2 H2n O2 . 0.88(2) 1.852(19) 2.635(2) 147(2)
