# Supplementary material for: 4-(3-Fluoro­anilino)thieno[2,3-b]pyridine-6-carb­oxy­lic acid
Source: Acta Crystallogr Sect E Struct Rep Online. 2012 Jun 27;68(Pt 7):o2217–8. doi: 10.1107/S1600536812027195 (PMC3394012; doi:10.1107/S1600536812027195)
Supplement: Supplementary file 2 [file e-68-o2217-Isup2.hkl]

#
# h,k,l, Fc-squared, Fo-squared, sigma(Fo-squared) and status flag
#
data_I
_shelx_title ' 0945                   R =  New: Pna21'
_shelx_refln_list_code          4
_shelx_F_calc_maximum      121.62
_exptl_crystal_F_000       592.00
_reflns_d_resolution_high  0.7699
 
loop_
 _symmetry_equiv_pos_as_xyz
 'x, y, z'
 '-x, -y, z+1/2'
 '-x+1/2, y+1/2, z+1/2'
 'x+1/2, -y+1/2, z'
 
_cell_length_a    17.0666
_cell_length_b     8.7147
_cell_length_c     7.9931
_cell_angle_alpha  90.000
_cell_angle_beta   90.000
_cell_angle_gamma  90.000
 
_shelx_F_squared_multiplier     1.000
 
loop_
 _refln_index_h
 _refln_index_k
 _refln_index_l
 _refln_F_squared_calc
 _refln_F_squared_meas
 _refln_F_squared_sigma
 _refln_observed_status
   0   0 -10      158.63      164.71     26.22 o
   2   0 -10      204.71      234.35     19.72 o
   4   0 -10       80.87       66.93     10.59 o
   1   1 -10      252.29      281.48     16.93 o
   2   1 -10       12.98       -0.86      9.94 o
   3   1 -10      223.67      244.33     16.28 o
   4   1 -10      130.99      122.47     13.06 o
   5   1 -10       72.63       63.31     14.76 o
   0   2 -10       87.61       81.50     24.24 o
   1   2 -10       38.98       71.73      9.24 o
   2   2 -10       47.14       76.65     12.17 o
   3   2 -10       12.06       -5.82      8.40 o
   4   2 -10       76.28       46.24     29.51 o
   1   3 -10      429.09      437.90     50.95 o
   2   0  -9       17.08       16.71      7.38 o
   4   0  -9      112.34      121.82     15.10 o
   6   0  -9      182.19      209.05     15.49 o
   8   0  -9      179.78      173.71     20.03 o
  10   0  -9      100.91       68.69     19.72 o
   0   1  -9       14.42       19.19      9.44 o
   1   1  -9       34.96       38.82      5.98 o
   2   1  -9       12.06        3.39      5.12 o
   3   1  -9      174.32      163.59     13.04 o
   4   1  -9        2.34        1.95      6.38 o
   5   1  -9      234.21      239.46     28.60 o
   6   1  -9       16.44       12.13      6.96 o
   7   1  -9      104.75       96.58     10.33 o
   8   1  -9       15.57        9.31      7.16 o
   9   1  -9       39.25       25.02     14.18 o
  10   1  -9        2.05       -6.75     12.85 o
   1   2  -9      244.37      260.76     11.13 o
   2   2  -9       38.19       48.26     12.08 o
   3   2  -9      150.77      148.85      8.59 o
   4   2  -9      279.46      272.59     24.53 o
   5   2  -9        2.38        8.46     16.12 o
   6   2  -9      237.95      251.16     23.47 o
   7   2  -9      206.56      182.06     18.79 o
   8   2  -9      250.21      259.32     31.37 o
   9   2  -9       83.16       55.40     12.15 o
  10   2  -9      187.60      196.22     29.34 o
   0   3  -9       13.20       34.39     12.65 o
   1   3  -9      160.93      172.48     18.67 o
   2   3  -9       43.33       53.54     12.38 o
   3   3  -9       39.18       31.29      8.64 o
   4   3  -9       12.39        5.39      8.65 o
   5   3  -9       45.66       22.47      9.48 o
   6   3  -9      105.84      117.03     10.42 o
   7   3  -9      184.32      224.83     20.05 o
   8   3  -9       35.99       39.73     12.69 o
   9   3  -9      279.01      284.30     24.62 o
   1   4  -9        9.36        2.95      7.60 o
   2   4  -9        2.38        1.34      8.56 o
   3   4  -9       26.75       21.70      9.12 o
   4   4  -9       37.95       36.47     10.39 o
   5   4  -9        8.00      -16.44     13.39 o
   6   4  -9       35.02       40.80     13.44 o
   7   4  -9       18.94       18.72     13.17 o
   0   5  -9       34.93        4.78     12.23 o
   1   5  -9       44.79       48.49     10.23 o
   2   5  -9        0.43        6.12      7.82 o
   3   5  -9       18.28       23.26      8.57 o
   4   5  -9       33.28       29.68     10.77 o
   5   5  -9        9.20        0.49     14.88 o
   0   0  -8      188.65      200.04     19.39 o
   2   0  -8      517.22      546.39     30.26 o
   4   0  -8      268.84      264.81     18.56 o
   6   0  -8       73.05       61.25      8.83 o
   8   0  -8       28.22       20.87      9.24 o
  10   0  -8        1.57        4.97      7.70 o
  12   0  -8       63.22       69.88     16.89 o
  14   0  -8      361.89      319.29     22.13 o
   1   1  -8      893.42      900.77     25.42 o
   2   1  -8       38.46       26.68      4.68 o
   3   1  -8       71.07       68.84      4.98 o
   4   1  -8       53.86       63.64      7.13 o
   5   1  -8      112.57       96.22     12.37 o
   6   1  -8       12.48       10.96      8.76 o
   7   1  -8      139.17      143.78     11.23 o
   8   1  -8      280.78      290.93     14.41 o
   9   1  -8      222.16      239.84     15.86 o
  10   1  -8       85.38       87.09      8.38 o
  11   1  -8       52.80       32.40      7.07 o
  12   1  -8       47.06       36.39      9.26 o
  13   1  -8       64.51       58.94      9.02 o
   0   2  -8       55.60       62.41      8.24 o
   1   2  -8       20.69       19.74      4.92 o
   2   2  -8      552.49      534.23     21.28 o
   3   2  -8       99.01       97.63      6.12 o
   4   2  -8      235.78      230.04     10.97 o
   5   2  -8       23.17       15.99      4.94 o
   6   2  -8      125.68      121.77     14.47 o
   7   2  -8       63.81       67.13      7.62 o
   8   2  -8      198.45      197.96     25.64 o
   9   2  -8      118.23       97.10     12.56 o
  10   2  -8      120.81      114.30      8.99 o
  11   2  -8       49.90       27.66     19.90 o
  12   2  -8       14.35        6.11      9.89 o
  13   2  -8       21.16       12.79      9.30 o
   1   3  -8      480.75      515.86     17.89 o
   2   3  -8      135.52      158.00      7.33 o
   3   3  -8      233.59      229.39     13.79 o
   4   3  -8      260.06      257.51     11.72 o
   5   3  -8      162.34      174.74     14.55 o
   6   3  -8       34.66       34.35      9.79 o
   7   3  -8       12.85       15.61     12.88 o
   8   3  -8       11.00       15.43      9.51 o
   9   3  -8      107.48      123.57     14.30 o
  10   3  -8       42.82       44.58      9.96 o
  11   3  -8       12.50       16.34      9.62 o
  12   3  -8        8.46        1.87     30.43 o
   0   4  -8      170.10      204.89     15.31 o
   1   4  -8       23.21       19.62      8.37 o
   2   4  -8      241.78      239.09     13.01 o
   3   4  -8       37.61       41.30      7.84 o
   4   4  -8      150.13      186.38     14.95 o
   5   4  -8       83.74       74.69     10.19 o
   6   4  -8       89.73       95.56     11.96 o
   7   4  -8       11.57       18.36      9.36 o
   8   4  -8      264.07      250.53     14.01 o
   9   4  -8       48.81       52.97      9.29 o
  10   4  -8       74.36       77.53     32.22 o
  11   4  -8       64.73       77.49     13.97 o
   1   5  -8      165.95      185.02     10.89 o
   2   5  -8        0.98       -2.88      7.17 o
   3   5  -8      103.46      122.21      9.78 o
   4   5  -8      515.67      540.77     25.90 o
   5   5  -8      388.44      381.94     25.86 o
   6   5  -8      333.32      331.39     22.43 o
   7   5  -8       58.22       57.11      9.49 o
   8   5  -8       22.33       10.57     11.22 o
   9   5  -8       36.22        6.65     16.77 o
  10   5  -8       38.99       55.57     17.01 o
   0   6  -8      312.31      304.93     26.37 o
   1   6  -8       42.42       69.68     10.43 o
   2   6  -8      185.55      158.36     15.32 o
   3   6  -8      244.80      223.73     13.26 o
   4   6  -8      316.22      307.86     19.46 o
   5   6  -8      227.30      186.12     14.17 o
   6   6  -8       71.91       45.01     22.23 o
   7   6  -8        9.22       12.33     11.79 o
   1   7  -8       69.41       72.83     15.27 o
   2   7  -8       37.32        1.82     17.86 o
   3   7  -8      190.06      218.56     26.89 o
   2   0  -7      194.61      185.87      8.33 o
   4   0  -7        4.19        7.30      4.44 o
   6   0  -7      286.03      281.73     15.07 o
   8   0  -7      723.46      732.85     32.75 o
  10   0  -7       67.71       64.61      7.85 o
  12   0  -7       95.17      108.71     10.15 o
  14   0  -7      161.43      157.70     13.32 o
  16   0  -7      304.66      271.58     19.91 o
   0   1  -7      380.80      401.58     14.64 o
   1   1  -7      163.55      166.22      4.81 o
   2   1  -7       24.54       25.41      1.88 o
   3   1  -7      345.76      339.27      9.36 o
   4   1  -7        8.20        8.26      2.20 o
   5   1  -7       80.99       77.63      3.90 o
   6   1  -7       33.52       25.20      2.93 o
   7   1  -7      162.31      162.10      5.86 o
   8   1  -7      155.65      147.71      7.84 o
   9   1  -7      458.40      434.17     13.79 o
  10   1  -7      137.25      142.07      7.10 o
  11   1  -7      196.30      199.87      9.23 o
  12   1  -7       14.57       13.69      5.21 o
  13   1  -7      538.17      558.21     21.17 o
  14   1  -7       46.39       43.42      7.24 o
  15   1  -7      229.39      202.08     17.75 o
  16   1  -7       36.20       30.90     14.56 o
   1   2  -7       23.80       23.82      2.92 o
   2   2  -7      126.21      118.02      4.27 o
   3   2  -7       33.80       33.22      3.15 o
   4   2  -7      297.75      282.74      8.38 o
   5   2  -7       66.89       58.53      3.42 o
   6   2  -7      441.59      434.74     12.87 o
   7   2  -7       71.19       64.31      5.15 o
   8   2  -7      573.31      584.76     19.84 o
   9   2  -7       88.58       92.89      6.38 o
  10   2  -7      354.20      367.76     14.62 o
  11   2  -7       62.98       62.64      5.94 o
  12   2  -7      106.30      104.09      7.90 o
  13   2  -7      113.67       93.35      8.79 o
  14   2  -7       15.26       10.92      6.09 o
  15   2  -7       82.31       69.92     11.39 o
   0   3  -7      334.24      379.78     17.67 o
   1   3  -7      259.00      265.01     12.35 o
   2   3  -7       55.65       67.13      3.83 o
   3   3  -7      114.34      127.77      5.07 o
   4   3  -7       72.32       61.58      4.11 o
   5   3  -7      311.79      321.07     10.97 o
   6   3  -7       63.58       67.70      5.74 o
   7   3  -7      332.28      339.59     11.18 o
   8   3  -7       11.34       12.36      4.79 o
   9   3  -7      164.28      171.90      8.87 o
  10   3  -7       14.58       16.06      7.44 o
  11   3  -7      415.92      433.17     22.05 o
  12   3  -7        6.63       -0.51     10.19 o
  13   3  -7      212.77      223.54     14.76 o
  14   3  -7       76.46       64.79     14.93 o
  15   3  -7       40.21       33.94     20.55 o
   1   4  -7      136.15      142.87      5.41 o
   2   4  -7      180.08      179.46      7.11 o
   3   4  -7      278.38      262.87     10.79 o
   4   4  -7      338.51      374.46     14.92 o
   5   4  -7       80.08       79.92      7.02 o
   6   4  -7      175.11      176.59     14.00 o
   7   4  -7       23.02       23.91      7.44 o
   8   4  -7       48.49       57.97      8.33 o
   9   4  -7      140.99      113.49     10.89 o
  10   4  -7      642.33      637.98     43.19 o
  11   4  -7       15.57       15.20      7.69 o
  12   4  -7      154.57      170.31     15.82 o
  13   4  -7       49.16       58.84      8.52 o
  14   4  -7       44.54       33.26     10.81 o
   0   5  -7      257.81      273.67     18.96 o
   1   5  -7       27.95       30.40      5.71 o
   2   5  -7       56.12       65.42     10.41 o
   3   5  -7        7.68       12.45      6.19 o
   4   5  -7       12.95        8.71      6.54 o
   5   5  -7      250.85      223.97     20.42 o
   6   5  -7       53.38       46.48      8.73 o
   7   5  -7      194.70      211.90     15.42 o
   8   5  -7       50.07       47.94      9.83 o
   9   5  -7      169.09      195.62     15.05 o
  10   5  -7       24.18       25.88      9.74 o
  11   5  -7      289.75      259.94     37.86 o
  12   5  -7       23.08       -0.12     11.49 o
  13   5  -7      123.37      111.93     18.40 o
   1   6  -7       50.15       68.97     16.11 o
   2   6  -7       32.38       33.52      9.83 o
   3   6  -7        1.63       -2.29      6.77 o
   4   6  -7      350.28      352.43     18.54 o
   5   6  -7        1.21       -7.97     16.22 o
   6   6  -7      227.14      208.46     17.79 o
   7   6  -7       12.23       15.92     10.36 o
   8   6  -7      127.90      138.38     12.86 o
   9   6  -7       11.47       24.75     13.25 o
  10   6  -7      244.63      266.72     20.47 o
  11   6  -7       23.90        2.75     24.57 o
   0   7  -7      230.33      197.80     26.91 o
   1   7  -7        9.28       17.02     25.88 o
   2   7  -7       21.98       19.82     11.83 o
   3   7  -7       57.77       66.28     14.68 o
   4   7  -7      152.02      144.60     14.35 o
   5   7  -7      233.95      237.71     29.58 o
   6   7  -7        7.37       22.22     13.59 o
   7   7  -7      336.76      393.52     24.66 o
   8   7  -7        2.89        2.36     18.18 o
   1   8  -7      219.70      220.61     23.59 o
   2   8  -7       49.59       81.26     40.41 o
   3   8  -7        9.55       15.41     14.17 o
   4   8  -7      156.43      164.35     24.59 o
   0   0  -6     1655.28     1600.75     66.37 o
   2   0  -6     1951.04     1977.32     71.60 o
   4   0  -6     1232.98     1235.75     46.11 o
   6   0  -6      501.03      505.48     19.54 o
   8   0  -6      247.71      249.08     12.14 o
  10   0  -6      789.78      799.23     34.72 o
  12   0  -6      532.18      541.76     24.41 o
  14   0  -6      292.81      288.86     16.33 o
  16   0  -6      800.39      848.62     40.21 o
  18   0  -6      115.23      112.07     21.04 o
   1   1  -6      759.55      740.54     19.09 o
   2   1  -6       16.03       22.22      1.71 o
   3   1  -6      103.48       88.34      3.19 o
   4   1  -6      109.87      116.46      3.59 o
   5   1  -6      132.89      130.92      3.97 o
   6   1  -6      274.14      266.29      7.33 o
   7   1  -6      128.82      119.41      4.95 o
   8   1  -6      113.78      111.80      4.56 o
   9   1  -6      304.37      307.33      9.83 o
  10   1  -6      170.34      160.65      6.15 o
  11   1  -6      308.29      308.16     12.74 o
  12   1  -6      249.26      250.08      9.93 o
  13   1  -6        5.30       11.67      4.53 o
  14   1  -6      151.11      149.23      9.22 o
  15   1  -6        5.94       13.06      4.74 o
  16   1  -6      215.87      241.27     12.40 o
  17   1  -6      117.98      126.81     10.44 o
   0   2  -6      923.17      903.82     34.83 o
   1   2  -6        9.73       10.33      1.77 o
   2   2  -6     1010.88      995.92     26.22 o
   3   2  -6       90.87       85.60      3.53 o
   4   2  -6      537.56      547.57     14.04 o
   5   2  -6       17.89       18.55      2.43 o
   6   2  -6      283.64      273.53      8.16 o
   7   2  -6       70.46       68.81      3.54 o
   8   2  -6       18.35       18.31      2.92 o
   9   2  -6      152.07      144.37      8.98 o
  10   2  -6      260.48      245.00      9.97 o
  11   2  -6       69.79       70.23      6.54 o
  12   2  -6      200.46      222.36      9.52 o
  13   2  -6       61.40       64.82      5.90 o
  14   2  -6      203.80      210.23     11.17 o
  15   2  -6       39.53       33.31      6.47 o
  16   2  -6       38.70       46.81      7.01 o
  17   2  -6       15.71        9.35      6.49 o
   1   3  -6      177.02      154.66      4.48 o
   2   3  -6       69.35       68.61      3.38 o
   3   3  -6       14.58       19.84      2.74 o
   4   3  -6      707.18      699.65     28.49 o
   5   3  -6      535.86      530.86     16.99 o
   6   3  -6      217.28      203.01      8.03 o
   7   3  -6      202.40      198.38      8.03 o
   8   3  -6       57.25       56.83      3.81 o
   9   3  -6      202.84      204.56      9.61 o
  10   3  -6       18.40       14.80      4.35 o
  11   3  -6      267.80      277.69     11.93 o
  12   3  -6       72.51       65.71      7.01 o
  13   3  -6       86.85       72.19      6.31 o
  14   3  -6       26.29       19.94      5.65 o
  15   3  -6       65.40       63.92      8.65 o
  16   3  -6       34.88       32.23      8.14 o
  17   3  -6      153.89      149.02     16.47 o
   0   4  -6      803.08      903.84     35.58 o
   1   4  -6      422.76      439.80     11.63 o
   2   4  -6     1378.04     1404.38     41.88 o
   3   4  -6      942.53      938.77     28.74 o
   4   4  -6     1005.90     1035.33     31.36 o
   5   4  -6      460.16      440.64     15.14 o
   6   4  -6      196.61      195.15      8.21 o
   7   4  -6      387.50      394.35     16.25 o
   8   4  -6       33.24       32.82      4.25 o
   9   4  -6       90.38       85.95      6.54 o
  10   4  -6       40.30       41.87      4.71 o
  11   4  -6       88.76       66.08      8.95 o
  12   4  -6      234.21      216.50     15.13 o
  13   4  -6        7.92        6.08      8.70 o
  14   4  -6      234.45      249.09     15.07 o
  15   4  -6        2.38       -8.56     16.47 o
  16   4  -6      213.45      197.31     23.49 o
   1   5  -6       65.41       61.01      3.09 o
   2   5  -6      199.20      205.07     13.52 o
   3   5  -6      856.95      891.09     30.53 o
   4   5  -6      754.62      723.12     24.14 o
   5   5  -6       58.26       69.05      6.14 o
   6   5  -6       31.84       26.62      5.04 o
   7   5  -6      116.78      117.50      9.06 o
   8   5  -6       24.71       15.30      6.08 o
   9   5  -6      162.61      157.46     12.77 o
  10   5  -6       98.74       88.45     14.58 o
  11   5  -6       10.46       12.35      7.03 o
  12   5  -6       19.69       13.92     14.87 o
  13   5  -6      144.82      157.70     18.70 o
  14   5  -6        1.42        0.67     15.92 o
  15   5  -6       35.88       19.61     11.93 o
   0   6  -6      406.74      385.54     32.45 o
   1   6  -6       13.28       37.52     13.69 o
   2   6  -6      184.19      201.24     16.92 o
   3   6  -6      113.44      124.51     11.55 o
   4   6  -6      237.21      227.69     15.65 o
   6   6  -6      162.86      167.55     13.87 o
   7   6  -6       58.71       51.39      8.77 o
   8   6  -6       76.07       83.87     16.20 o
   9   6  -6       12.68       21.64      8.36 o
  10   6  -6       26.95       34.51      7.88 o
  11   6  -6       18.79       17.13      6.58 o
  12   6  -6       91.58      122.17     25.13 o
  13   6  -6       89.63       89.71     16.74 o
   1   7  -6       63.84       44.55     16.10 o
   2   7  -6       18.34       19.39     15.83 o
   3   7  -6      260.66      264.23     23.64 o
   4   7  -6       40.33       27.62     13.33 o
   5   7  -6       67.52       99.66     16.70 o
   6   7  -6       67.42       61.20      8.96 o
   7   7  -6        7.55        6.00     10.37 o
   8   7  -6        3.18       -5.34      8.05 o
   9   7  -6       27.11       39.36     13.22 o
  10   7  -6      190.95      186.45     36.84 o
  11   7  -6       24.82       41.32     18.11 o
   0   8  -6      711.23      791.92     69.62 o
   1   8  -6       26.37       33.34     22.81 o
   2   8  -6      257.24      254.83     20.55 o
   3   8  -6       57.06       56.52     23.75 o
   4   8  -6      276.59      330.15     28.34 o
   5   8  -6       38.66       22.29     14.90 o
   6   8  -6      118.94      118.46     28.87 o
   7   8  -6       62.70       83.74     13.03 o
   8   8  -6        7.06       13.03     23.63 o
   1   9  -6      219.82      243.93     19.55 o
   2   9  -6        1.72       -1.25     14.74 o
   3   9  -6       77.12      114.21     20.77 o
   4   9  -6       12.04       -2.11     15.07 o
   2   0  -5      510.10      517.99     13.98 o
   4   0  -5      583.72      538.87     18.21 o
   6   0  -5     1445.08     1411.55     46.17 o
   8   0  -5      652.37      668.88     19.70 o
  10   0  -5     1906.84     1859.42     74.69 o
  12   0  -5     1044.62     1112.40     45.05 o
  14   0  -5      516.81      503.17     23.66 o
  16   0  -5       45.11       42.19      7.93 o
  18   0  -5        5.28        9.36     13.18 o
   0   1  -5      303.89      306.96     11.46 o
   1   1  -5      675.81      643.96     15.96 o
   2   1  -5      341.19      335.51     12.34 o
   3   1  -5      402.48      398.85      9.88 o
   4   1  -5      261.47      284.20      7.89 o
   5   1  -5      258.20      249.05      6.31 o
   6   1  -5      128.52      132.79      7.78 o
   7   1  -5      436.09      400.48      9.93 o
   8   1  -5       25.35       30.66      3.00 o
   9   1  -5      715.65      685.81     18.27 o
  10   1  -5      435.33      443.79     13.56 o
  11   1  -5      648.33      616.47     18.09 o
  12   1  -5      141.57      143.57      6.61 o
  13   1  -5      538.25      558.70     17.56 o
  14   1  -5       33.57       36.35      3.78 o
  15   1  -5      146.22      150.90      7.43 o
  16   1  -5       82.36       69.83      7.87 o
  17   1  -5       15.51       13.48      5.11 o
  18   1  -5       18.46       27.62      7.31 o
  19   1  -5       16.93       31.92      9.77 o
   1   2  -5       12.17       11.60      1.48 o
   2   2  -5       53.96       39.27      3.54 o
   3   2  -5       14.23       16.02      1.87 o
   4   2  -5       13.33       16.67      1.63 o
   5   2  -5      136.20      129.23      5.14 o
   6   2  -5      280.43      249.58      7.56 o
   7   2  -5       50.10       46.62      3.32 o
   8   2  -5      185.70      172.96      7.05 o
   9   2  -5       11.72        9.42      2.65 o
  10   2  -5      274.63      271.09     16.41 o
  11   2  -5      146.85      142.03     11.74 o
  12   2  -5      271.17      278.02     13.49 o
  13   2  -5       23.44       19.47      5.17 o
  14   2  -5      245.99      254.70     12.47 o
  15   2  -5       34.30       44.03      7.53 o
  16   2  -5      205.75      199.28      9.69 o
  17   2  -5      236.43      244.43     16.97 o
  18   2  -5       49.34       39.20      5.89 o
  19   2  -5       31.14       16.99     40.23 o
   0   3  -5       53.67       52.98      4.14 o
   1   3  -5       19.98       18.28      1.45 o
   2   3  -5      156.67      174.48      5.06 o
   3   3  -5      273.64      277.66     14.76 o
   4   3  -5      120.32      126.34      4.63 o
   5   3  -5       98.45       97.36      4.54 o
   6   3  -5      488.76      506.44     15.65 o
   7   3  -5      363.04      360.60     11.75 o
   8   3  -5       57.07       53.20      3.62 o
   9   3  -5      397.93      401.75     14.88 o
  10   3  -5       11.49        9.02      3.29 o
  11   3  -5      296.69      301.01     12.87 o
  12   3  -5      292.39      312.80     14.83 o
  13   3  -5      525.93      536.74     24.07 o
  14   3  -5        2.63        5.81      4.16 o
  15   3  -5      121.24      134.96     11.32 o
  16   3  -5       27.22       21.72      6.54 o
  17   3  -5       17.38       32.48      8.70 o
  18   3  -5       92.20      105.27     10.79 o
   1   4  -5      128.18      138.72      4.20 o
   2   4  -5      769.51      773.78     28.25 o
   3   4  -5       38.27       40.24      2.76 o
   4   4  -5      597.27      580.51     18.28 o
   5   4  -5      134.50      134.34     11.31 o
   6   4  -5      914.16      928.77     30.66 o
   7   4  -5       44.57       44.68      3.06 o
   8   4  -5      703.69      683.51     24.17 o
   9   4  -5       13.66       16.73      3.19 o
  10   4  -5      230.95      244.68      9.19 o
  11   4  -5       37.73       28.60      4.31 o
  12   4  -5      518.43      515.51     20.96 o
  13   4  -5       15.53       18.16      5.53 o
  14   4  -5      126.50      123.18     11.74 o
  15   4  -5       49.50       53.18      8.25 o
  16   4  -5      181.96      174.57     20.10 o
  17   4  -5      206.84      262.37     17.12 o
   0   5  -5      595.99      633.81     32.22 o
   1   5  -5     1251.65     1310.53     50.83 o
   2   5  -5       75.07       77.98      5.44 o
   3   5  -5      412.80      423.67     16.38 o
   4   5  -5      214.65      213.70     12.35 o
   5   5  -5      541.00      574.98     21.38 o
   6   5  -5       96.07       92.97      4.81 o
   7   5  -5      916.45      891.70     33.81 o
   8   5  -5       58.21       47.73      5.05 o
   9   5  -5      285.09      295.13     13.56 o
  10   5  -5       18.48       19.02      6.96 o
  11   5  -5      374.95      381.85     17.62 o
  12   5  -5       27.99       14.70     12.94 o
  13   5  -5      129.25      143.15     10.75 o
  14   5  -5       45.01       54.65     20.34 o
  15   5  -5       76.42       83.81     11.22 o
  16   5  -5        8.95        9.23     15.52 o
   1   6  -5      132.43      133.41      8.09 o
   2   6  -5       16.83       19.50      3.68 o
   3   6  -5      326.24      337.79     15.84 o
   4   6  -5      237.98      244.68     10.83 o
   5   6  -5       49.08       45.39      5.04 o
   6   6  -5       93.33       89.51     16.28 o
   7   6  -5       27.15       16.91      3.92 o
   8   6  -5       82.49       87.99      7.99 o
   9   6  -5       45.69       33.38      6.75 o
  10   6  -5      244.39      258.09     14.90 o
  11   6  -5      125.07      110.06      8.87 o
  12   6  -5      222.49      220.71     26.81 o
  13   6  -5       74.18       69.49     11.67 o
  14   6  -5       62.80       65.50     11.14 o
  15   6  -5       53.66       53.76     20.02 o
   0   7  -5       63.93       42.60      6.95 o
   1   7  -5       55.81       57.58      5.87 o
   2   7  -5       77.92       87.73      7.71 o
   3   7  -5       37.80       45.35      7.22 o
   4   7  -5      136.86      130.24      9.45 o
   5   7  -5      107.29      133.93     25.53 o
   6   7  -5       98.90       99.23      9.59 o
   7   7  -5      216.45      218.51     19.86 o
   8   7  -5       31.92       36.06      8.18 o
   9   7  -5      160.43      153.40     11.97 o
  10   7  -5      116.87      109.16      9.41 o
  11   7  -5      202.38      213.48     18.68 o
  12   7  -5        0.25        4.35     18.83 o
  13   7  -5       61.25       65.03     16.87 o
   1   8  -5       19.82       41.51     13.98 o
   2   8  -5       65.30       56.80     10.80 o
   3   8  -5       71.20       52.10     14.64 o
   4   8  -5      169.85      177.46     15.34 o
   5   8  -5       88.14      109.78     14.86 o
   6   8  -5      159.31      161.30     19.75 o
   7   8  -5       34.51       19.36     34.79 o
   8   8  -5      400.79      440.12     60.14 o
   9   8  -5       38.28       30.52     12.25 o
  10   8  -5      324.36      427.15     38.67 o
  11   8  -5        8.85       40.26     20.83 o
   0   9  -5      156.13      161.53     27.63 o
   1   9  -5        7.44       17.15     13.06 o
   2   9  -5       27.36       24.31     12.36 o
   3   9  -5       54.40       49.57     16.62 o
   4   9  -5       72.96       73.17     11.00 o
   5   9  -5      287.70      236.76     27.40 o
   6   9  -5        9.50        9.79     12.74 o
   7   9  -5      425.49      448.66     68.26 o
   8   9  -5       10.24       16.58     12.33 o
   0   0  -4     2821.84     2489.08     99.29 o
   2   0  -4     1687.70     1627.20     45.72 o
   4   0  -4      512.02      458.89     14.92 o
   6   0  -4      696.37      631.76     21.26 o
   8   0  -4      175.79      167.76      5.59 o
  10   0  -4      491.16      469.81     15.42 o
  12   0  -4      319.16      313.61     14.68 o
  14   0  -4      485.12      487.17     22.37 o
  16   0  -4       50.77       41.30      5.94 o
  18   0  -4       47.51       39.43      8.95 o
  20   0  -4      663.75      701.39     49.25 o
   1   1  -4     1398.27     1282.16     32.05 o
   2   1  -4      215.09      218.46      6.13 o
   3   1  -4     1924.62     1820.18     42.00 o
   4   1  -4      117.95      120.57      4.26 o
   5   1  -4     1672.67     1653.08     38.90 o
   6   1  -4      116.07      119.68      3.82 o
   7   1  -4       24.67       29.42      2.12 o
   8   1  -4      199.32      221.31      6.42 o
   9   1  -4      134.68      121.87      4.13 o
  10   1  -4       47.49       52.20      3.00 o
  11   1  -4     1269.65     1266.18     39.99 o
  12   1  -4      158.30      150.69      9.17 o
  13   1  -4     1183.19     1207.77     40.84 o
  14   1  -4      134.91      148.99      6.06 o
  15   1  -4      201.13      203.81      8.53 o
  16   1  -4        5.05        2.99      3.24 o
  17   1  -4      309.61      348.36     14.34 o
  18   1  -4       12.41        4.29      7.81 o
  19   1  -4      103.96       96.35     10.55 o
  20   1  -4        1.56        2.24      7.92 o
   0   2  -4      260.23      238.72     25.53 o
   1   2  -4      447.82      446.10     12.28 o
   2   2  -4     1945.75     1978.76     55.25 o
   3   2  -4     3160.21     3219.00     85.89 o
   4   2  -4     2183.76     2154.59     58.01 o
   5   2  -4      794.23      827.99     31.65 o
   6   2  -4      199.53      195.03      9.10 o
   7   2  -4      943.73      925.60     24.96 o
   8   2  -4      242.53      243.63      6.99 o
   9   2  -4       33.43       41.60      5.33 o
  10   2  -4      154.85      146.10      6.44 o
  11   2  -4     1012.50     1064.63     38.65 o
  12   2  -4      396.67      405.97     18.21 o
  13   2  -4       85.15       83.26      5.44 o
  14   2  -4      247.65      259.73     12.56 o
  15   2  -4      194.98      193.33     10.87 o
  16   2  -4      201.55      225.14     13.20 o
  17   2  -4       19.54       26.70      7.89 o
  18   2  -4       26.23       23.25      8.22 o
  19   2  -4      115.96      118.25     17.06 o
  20   2  -4      178.85      192.94     15.50 o
   1   3  -4     3428.85     3543.49     87.71 o
   2   3  -4     1920.36     1999.55     51.28 o
   3   3  -4     4774.20     4876.43    122.03 o
   4   3  -4      152.74      150.90      6.46 o
   5   3  -4       55.58       49.49      2.51 o
   6   3  -4      789.46      789.25     22.09 o
   7   3  -4       57.36       54.31      3.93 o
   8   3  -4      108.26      104.55      5.34 o
   9   3  -4      160.96      159.92      7.36 o
  10   3  -4       23.60       28.19      4.55 o
  11   3  -4      466.52      478.53     18.66 o
  12   3  -4      123.84      125.56      6.80 o
  13   3  -4      225.54      203.00     10.24 o
  14   3  -4       80.71       79.79      6.26 o
  15   3  -4       45.21       38.98      6.38 o
  16   3  -4      167.59      165.39     13.17 o
  17   3  -4      306.13      334.64     16.22 o
  18   3  -4       14.06       16.61      5.91 o
  19   3  -4       90.27       90.06     10.84 o
   0   4  -4      380.90      382.28     13.42 o
   1   4  -4      193.07      210.53     11.23 o
   2   4  -4      197.95      200.10      6.94 o
   3   4  -4      266.91      257.80     10.69 o
   4   4  -4      121.62      126.38      7.19 o
   5   4  -4       15.02       15.13      2.66 o
   6   4  -4      855.70      866.47     25.25 o
   7   4  -4       34.12       33.39      3.18 o
   8   4  -4      386.55      397.11     14.21 o
   9   4  -4        4.36        8.10      3.12 o
  10   4  -4      333.81      343.47     12.29 o
  11   4  -4       20.96       28.27      4.77 o
  12   4  -4       25.24       20.39      4.93 o
  13   4  -4      154.78      146.04      9.13 o
  14   4  -4       10.91       11.80      4.25 o
  15   4  -4       83.55       81.95     13.09 o
  16   4  -4      209.83      237.50     25.47 o
  17   4  -4       54.88       54.93     11.96 o
  18   4  -4      518.29      543.13     31.44 o
   1   5  -4     1120.47     1101.65     32.38 o
   2   5  -4      104.16      106.14      5.89 o
   3   5  -4      318.57      364.31     13.79 o
   4   5  -4        9.87        6.67      2.46 o
   5   5  -4      370.50      342.08     14.78 o
   6   5  -4      277.88      291.40     16.09 o
   7   5  -4      197.29      192.78      8.99 o
   8   5  -4      107.23       99.19      5.54 o
   9   5  -4      198.44      203.50     10.53 o
  10   5  -4       57.70       58.78      5.49 o
  11   5  -4       91.53       95.34      8.25 o
  12   5  -4       62.43       58.57      6.33 o
  13   5  -4      178.69      175.92     16.54 o
  14   5  -4       26.42       32.73      9.25 o
  15   5  -4      215.22      218.77     15.26 o
  16   5  -4      177.29      199.14     14.28 o
  17   5  -4      361.32      383.51     26.78 o
   0   6  -4     2085.57     2270.37    112.22 o
   1   6  -4      326.02      325.22     14.66 o
   2   6  -4      456.78      476.01     16.73 o
   3   6  -4       57.19       51.74      4.24 o
   4   6  -4      117.05      119.06      6.21 o
   5   6  -4      256.34      254.63     11.51 o
   6   6  -4      143.40      158.36      7.86 o
   7   6  -4       65.10       42.95      6.62 o
   8   6  -4       11.92        6.68      8.00 o
   9   6  -4      240.70      227.49      9.92 o
  10   6  -4       48.28       39.69      6.06 o
  11   6  -4      225.46      215.66     14.02 o
  12   6  -4       26.00       29.15     13.87 o
  13   6  -4       79.01       62.54     10.98 o
  14   6  -4        1.53        6.37     14.14 o
  15   6  -4       71.93       55.65     13.84 o
  16   6  -4      160.47      175.46     16.46 o
   1   7  -4      636.99      682.01     26.67 o
   2   7  -4      261.07      269.00     12.13 o
   3   7  -4      219.51      236.56     10.35 o
   4   7  -4      224.55      225.17     11.52 o
   5   7  -4      386.93      381.08     16.89 o
   6   7  -4       39.45       46.42      6.18 o
   7   7  -4      542.14      563.05     27.11 o
   8   7  -4      408.63      436.81     21.72 o
   9   7  -4       33.47       42.94      9.96 o
  10   7  -4      301.46      335.29     17.05 o
  11   7  -4      205.00      210.66     14.44 o
  12   7  -4      145.93      158.73     16.87 o
  13   7  -4       96.70      115.19     15.10 o
  14   7  -4        3.77       -3.74     11.20 o
  15   7  -4      319.68      300.53     26.07 o
   0   8  -4       41.54       37.94      9.37 o
   1   8  -4       93.56       81.92      7.97 o
   2   8  -4      210.61      216.90     14.56 o
   3   8  -4       32.56       33.42      7.61 o
   4   8  -4      247.49      206.22     11.40 o
   5   8  -4      190.67      165.92     24.21 o
   6   8  -4       49.21       43.37      9.70 o
   7   8  -4       10.36      -15.90     29.72 o
   8   8  -4      272.39      278.27     20.23 o
   9   8  -4       24.58       28.86     12.66 o
  10   8  -4       89.86       95.44     24.32 o
  11   8  -4       41.23       38.72     14.28 o
  12   8  -4       11.80        5.74     12.52 o
  13   8  -4        0.30      -16.44     12.91 o
   1   9  -4      181.46      194.16     15.84 o
   2   9  -4       11.62        4.04      6.48 o
   3   9  -4      293.03      310.84     22.79 o
   4   9  -4       54.61       54.07      9.69 o
   5   9  -4      171.16      192.82     17.82 o
   6   9  -4      144.13      131.85     11.72 o
   7   9  -4        8.14       16.14     11.28 o
   8   9  -4       35.11       31.76      9.82 o
   9   9  -4       78.06       51.00     12.59 o
  10   9  -4       96.01       88.43     18.70 o
   0  10  -4      102.37       92.57     19.11 o
   1  10  -4       39.72       37.00     22.35 o
   2  10  -4       74.48       67.19     10.72 o
   3  10  -4       34.25       10.26     23.86 o
   4  10  -4      196.87      242.37     31.61 o
   5  10  -4      198.14      180.93     17.46 o
   2   0  -3       14.93        9.64      0.98 o
   4   0  -3      726.66      673.99     21.66 o
   6   0  -3     1152.13      998.44     29.95 o
   8   0  -3      413.46      366.01     11.08 o
  10   0  -3     2112.15     2028.77     59.27 o
  12   0  -3      260.64      243.81     10.46 o
  14   0  -3     1052.82     1024.29     41.81 o
  16   0  -3      148.45      145.54      9.37 o
  18   0  -3       53.84       32.07     11.99 o
  20   0  -3       34.89       32.45      9.46 o
   0   1  -3     1853.20     1740.87     97.47 o
   1   1  -3      242.46      247.38      7.99 o
   2   1  -3      302.67      298.20     11.26 o
   3   1  -3     1354.04     1377.92     36.38 o
   4   1  -3      569.01      614.40     14.89 o
   5   1  -3      810.37      799.45     19.03 o
   6   1  -3      379.95      407.04     10.33 o
   7   1  -3      923.69      913.61     22.22 o
   8   1  -3       21.25       25.78      2.14 o
   9   1  -3      576.12      546.73     13.35 o
  10   1  -3      278.10      289.88      7.26 o
  11   1  -3     1195.73     1119.04     28.66 o
  12   1  -3      143.05      141.95      8.68 o
  13   1  -3      512.93      500.73     18.05 o
  14   1  -3      117.59      115.01      6.99 o
  15   1  -3       45.43       48.83      5.05 o
  16   1  -3       42.16       40.48      4.09 o
  17   1  -3       84.08       84.89      6.80 o
  18   1  -3      128.14      118.43     12.03 o
  19   1  -3       17.80       10.16      8.63 o
  20   1  -3        6.09        0.51      7.02 o
  21   1  -3       21.89       21.38      7.91 o
   1   2  -3      498.80      503.08     13.19 o
   2   2  -3        3.14        4.52      0.97 o
   3   2  -3      424.94      479.40     11.74 o
   4   2  -3      538.70      544.02     13.91 o
   5   2  -3      164.17      158.87      9.14 o
   6   2  -3     2154.71     2171.94     55.16 o
   7   2  -3      191.08      221.90      6.53 o
   8   2  -3      357.65      355.98     10.47 o
   9   2  -3      209.79      224.33      6.63 o
  10   2  -3     2139.24     2114.86     56.76 o
  11   2  -3       42.14       38.62      3.23 o
  12   2  -3     1156.95     1223.11     43.88 o
  13   2  -3      683.84      667.13     25.60 o
  14   2  -3      523.15      526.94     20.51 o
  15   2  -3      187.61      179.99     10.63 o
  16   2  -3      212.77      202.46     10.17 o
  17   2  -3       99.35       98.14      7.91 o
  18   2  -3       77.84       65.74      7.31 o
  19   2  -3       36.42       37.72      9.74 o
  20   2  -3       77.29       72.26     12.00 o
   0   3  -3      340.79      373.86     16.80 o
   1   3  -3       44.39       57.67      3.38 o
   2   3  -3      739.56      774.31     22.18 o
   3   3  -3     1523.73     1554.22     41.61 o
   4   3  -3       44.94       52.48      3.70 o
   5   3  -3      381.02      384.73     10.70 o
   6   3  -3      359.54      370.25     10.96 o
   7   3  -3      613.13      587.88     16.54 o
   8   3  -3      245.30      253.28      7.98 o
   9   3  -3      448.66      410.36     12.10 o
  10   3  -3      132.73      116.79      5.49 o
  11   3  -3      157.68      151.94      8.09 o
  12   3  -3      102.46       83.54      5.81 o
  13   3  -3      159.91      165.80     13.77 o
  14   3  -3       88.12       75.06      8.09 o
  15   3  -3      493.76      522.56     20.49 o
  16   3  -3       76.22       83.91      7.21 o
  17   3  -3       80.14       84.51      8.28 o
  18   3  -3       18.15       16.99      8.37 o
  19   3  -3       15.54        8.04      6.40 o
  20   3  -3       14.27       10.72      7.18 o
   1   4  -3       12.57       13.61      1.44 o
   2   4  -3      632.25      638.00     19.67 o
   3   4  -3      433.59      453.50     13.05 o
   4   4  -3      420.71      420.13     13.99 o
   5   4  -3      325.42      322.14      9.75 o
   6   4  -3      850.07      865.55     33.46 o
   7   4  -3      143.45      161.76      5.67 o
   8   4  -3      902.37      870.87     26.01 o
   9   4  -3       76.40       75.70      5.25 o
  10   4  -3      358.90      365.20     15.02 o
  11   4  -3      122.78      117.43      7.52 o
  12   4  -3      605.80      584.12     34.24 o
  13   4  -3       52.16       45.39      7.47 o
  14   4  -3       68.80       89.04     11.83 o
  15   4  -3       26.70       29.24      7.73 o
  16   4  -3      164.28      184.66     21.79 o
  17   4  -3      125.59      128.98     16.29 o
  18   4  -3       18.13       16.41     10.34 o
  19   4  -3      116.61      130.53     14.12 o
   0   5  -3      504.64      487.85     34.15 o
   1   5  -3       10.49       14.55      2.25 o
   2   5  -3      309.76      318.57     10.01 o
   3   5  -3     1326.88     1361.63     38.84 o
   4   5  -3       49.20       40.50      3.24 o
   5   5  -3      256.67      269.46      9.16 o
   6   5  -3       44.08       54.82      3.93 o
   7   5  -3      477.79      486.51     19.36 o
   8   5  -3       29.23       33.20      4.59 o
   9   5  -3      300.07      301.07     11.56 o
  10   5  -3      394.12      380.86     15.06 o
  11   5  -3       66.28       61.06      5.88 o
  12   5  -3      130.50      140.11     11.23 o
  13   5  -3       53.66       41.40      8.50 o
  14   5  -3       15.79       10.32     11.04 o
  15   5  -3      166.11      168.69     28.69 o
  16   5  -3      144.45      138.82     12.54 o
  17   5  -3      106.92      110.74     13.39 o
  18   5  -3       46.60       30.86      8.86 o
   1   6  -3      416.79      387.04     15.39 o
   2   6  -3     1072.91     1094.52     35.90 o
   3   6  -3      314.77      399.67     17.29 o
   4   6  -3      470.28      451.89     17.63 o
   5   6  -3      238.99      248.20     11.49 o
   6   6  -3      320.70      314.93     14.22 o
   7   6  -3      139.73      140.17      6.75 o
   8   6  -3     1934.81     2014.92     73.95 o
   9   6  -3       97.39       94.02      6.79 o
  10   6  -3      174.21      160.60      8.01 o
  11   6  -3       21.92       25.23      5.36 o
  12   6  -3      228.49      222.45     14.59 o
  13   6  -3      359.93      357.04     23.23 o
  14   6  -3      576.08      581.89     35.89 o
  15   6  -3       53.52       69.26     14.49 o
  16   6  -3       89.24      121.65     13.50 o
  17   6  -3       84.16      111.47     13.58 o
   0   7  -3      278.05      272.93     16.92 o
   1   7  -3      697.45      721.78     36.54 o
   2   7  -3      123.95      118.32     10.13 o
   3   7  -3       16.85       21.70      3.59 o
   4   7  -3       91.76       94.47      6.16 o
   5   7  -3      221.53      214.18     11.22 o
   6   7  -3       82.75       86.20      6.14 o
   7   7  -3      600.02      560.42     27.94 o
   8   7  -3        0.41        5.73      5.67 o
   9   7  -3      342.49      345.49     20.27 o
  10   7  -3      114.24      108.25     11.49 o
  11   7  -3      511.25      540.87     26.70 o
  12   7  -3       83.75       71.88     14.26 o
  13   7  -3      144.31      180.76     26.34 o
  14   7  -3       24.20       12.64      9.40 o
  15   7  -3      148.37      151.20     17.64 o
  16   7  -3       85.19       96.28     14.99 o
   1   8  -3       25.13       22.93      6.30 o
   2   8  -3       50.91       54.91      6.67 o
   3   8  -3      205.42      197.39     10.95 o
   4   8  -3      109.35      100.26      6.97 o
   5   8  -3       13.43       14.82      5.57 o
   6   8  -3      395.47      409.36     20.63 o
   7   8  -3       90.39       67.25      8.08 o
   8   8  -3      316.20      333.95     17.32 o
   9   8  -3        5.98        6.44      6.02 o
  10   8  -3      211.88      181.08     30.00 o
  11   8  -3       25.99       10.68     13.84 o
  12   8  -3      198.94      182.57     43.00 o
  13   8  -3        2.58       16.75     12.06 o
  14   8  -3      104.79      109.94     14.79 o
   0   9  -3      143.68      129.92     25.17 o
   1   9  -3        2.49       -3.53      5.75 o
   2   9  -3       94.88       95.28      7.74 o
   3   9  -3       18.52       13.35      8.14 o
   4   9  -3      125.39      128.10     11.29 o
   5   9  -3      121.33      130.69     10.25 o
   6   9  -3       13.73       12.98      8.02 o
   7   9  -3       23.27       18.20      9.63 o
   8   9  -3       17.69       29.91     11.87 o
   9   9  -3      401.32      472.85     35.11 o
  10   9  -3        9.20        7.88      9.68 o
  11   9  -3      189.90      201.54     24.54 o
   1  10  -3      117.92      114.05     12.97 o
   2  10  -3       14.09       18.72      8.17 o
   3  10  -3      297.49      310.49     19.77 o
   4  10  -3      150.23      148.59     16.19 o
   5  10  -3       20.76       12.27     10.51 o
   6  10  -3      425.82      384.34     24.90 o
   7  10  -3      207.00      178.91     16.57 o
   8  10  -3      126.88      125.72     12.95 o
   0   0  -2     4338.63     3675.14    171.84 o
   2   0  -2     2069.86     2021.97     54.62 o
   4   0  -2     4254.50     3789.00    122.54 o
   6   0  -2      182.19      184.26      7.23 o
   8   0  -2      755.67      725.69     27.36 o
  10   0  -2      967.13     1028.44     35.89 o
  12   0  -2      132.29      117.32      7.62 o
  14   0  -2      767.09      754.26     56.19 o
  16   0  -2      185.52      179.14     10.22 o
  18   0  -2       31.40       15.38      9.00 o
  20   0  -2      394.37      492.66     29.48 o
   1   1  -2    14614.16    13613.30    639.64 o
   2   1  -2     9863.87     9267.70    237.03 o
   3   1  -2    12083.15    11331.46    276.40 o
   4   1  -2       47.49       48.71      2.10 o
   5   1  -2      314.60      314.95      8.25 o
   6   1  -2     1156.37     1135.43     27.01 o
   7   1  -2       65.52       67.41      3.52 o
   8   1  -2      332.52      382.72      9.63 o
   9   1  -2     1918.55     2087.75     46.38 o
  10   1  -2       92.48      107.91      3.47 o
  11   1  -2     1512.73     1473.28     36.59 o
  12   1  -2      256.89      268.04      7.20 o
  13   1  -2      166.25      168.87      9.26 o
  14   1  -2      460.35      467.18     15.82 o
  15   1  -2       10.77       15.15      3.58 o
  16   1  -2       13.63       13.77      5.47 o
  17   1  -2      388.48      392.06     17.81 o
  18   1  -2       78.43       84.86      9.82 o
  19   1  -2      200.83      182.69     13.34 o
  20   1  -2        3.70       -0.24      7.07 o
  21   1  -2      126.21      139.24     12.34 o
   1   2  -2     4436.29     4310.86    127.54 o
   2   2  -2     1584.10     1649.03     58.33 o
   3   2  -2     1523.72     1456.92     36.99 o
   4   2  -2      960.83      978.27     24.40 o
   5   2  -2       56.95       81.80      2.65 o
   6   2  -2     1533.37     1513.07     38.78 o
   7   2  -2      157.73      175.05      9.34 o
   8   2  -2      830.44      843.20     23.51 o
   9   2  -2       85.78      105.76      4.02 o
  10   2  -2       20.29       29.83      5.22 o
  11   2  -2      225.98      223.61      7.63 o
  12   2  -2      396.54      404.91     12.29 o
  13   2  -2       47.73       46.64      4.42 o
  14   2  -2     1045.46     1039.76     38.43 o
  15   2  -2      263.78      243.02     12.88 o
  16   2  -2      125.57      123.79      9.14 o
  17   2  -2       25.97       12.80      6.16 o
  18   2  -2      246.27      271.73     18.47 o
  19   2  -2       49.64       44.73      8.13 o
  20   2  -2      295.67      303.19     17.21 o
  21   2  -2       11.00        8.10      8.41 o
   1   3  -2      216.06      198.61      6.02 o
   2   3  -2     1449.05     1528.62     41.52 o
   3   3  -2     2979.01     3134.20     85.28 o
   4   3  -2       70.47       89.83      4.36 o
   5   3  -2     1548.34     1601.56     41.95 o
   6   3  -2      925.28      985.64     26.77 o
   7   3  -2      875.11      848.82     20.37 o
   8   3  -2       82.59       90.76      4.62 o
   9   3  -2      126.81      139.97      5.04 o
  10   3  -2      238.08      238.13      7.79 o
  11   3  -2       16.11       18.33      2.60 o
  12   3  -2      392.52      391.79     16.42 o
  13   3  -2     1292.57     1272.75     50.06 o
  14   3  -2      554.43      616.97     23.85 o
  15   3  -2      580.17      538.96     22.20 o
  16   3  -2      343.84      341.52     15.33 o
  17   3  -2      520.84      607.53     30.56 o
  18   3  -2       45.82       45.83      8.14 o
  19   3  -2      165.87      176.28     14.04 o
  20   3  -2       51.19       68.05     11.02 o
   0   4  -2      734.05      745.12     29.91 o
   1   4  -2       50.39       50.93      2.52 o
   2   4  -2      868.65      886.06     24.60 o
   3   4  -2      490.92      553.65     15.48 o
   4   4  -2      371.77      413.55     13.55 o
   5   4  -2      622.95      689.92     20.21 o
   6   4  -2      663.98      681.90     19.58 o
   7   4  -2       72.35       89.91      6.48 o
   8   4  -2       36.87       45.49      5.37 o
   9   4  -2      192.13      179.85      5.99 o
  10   4  -2      103.43      101.04      4.75 o
  11   4  -2      106.39      109.75      7.29 o
  12   4  -2      265.19      260.80     15.92 o
  13   4  -2      536.94      496.28     22.00 o
  14   4  -2       18.51       23.87      6.71 o
  15   4  -2      213.96      213.73     17.04 o
  16   4  -2      106.89       89.51      9.54 o
  17   4  -2       73.90       72.89      9.36 o
  18   4  -2       81.00       67.33     12.57 o
  19   4  -2       27.18       21.50     10.46 o
  20   4  -2      191.52      195.16     17.78 o
   1   5  -2     1120.45     1142.56     31.76 o
   2   5  -2       22.15       25.77      2.31 o
   3   5  -2      927.54      957.27     28.05 o
   4   5  -2       60.51       67.66      3.54 o
   5   5  -2      200.22      206.08      7.07 o
   6   5  -2      261.55      261.52      8.80 o
   7   5  -2     1027.85     1048.43     29.87 o
   8   5  -2      110.71      123.72      7.42 o
   9   5  -2        1.84        5.07      3.52 o
  10   5  -2      526.19      567.97     19.68 o
  11   5  -2      412.06      415.50     17.66 o
  12   5  -2      395.67      432.64     20.00 o
  13   5  -2      156.74      170.33     16.22 o
  14   5  -2       90.61       96.23     11.71 o
  15   5  -2      250.98      249.38     18.52 o
  16   5  -2      104.02       92.98     10.74 o
  17   5  -2      686.21      731.63     37.34 o
  18   5  -2       27.97       31.28      9.94 o
  19   5  -2       33.67       32.18     10.68 o
   0   6  -2      874.91      981.18     56.86 o
   1   6  -2      303.76      303.23     10.09 o
   2   6  -2     1269.82     1346.47     34.49 o
   3   6  -2       42.91       44.50      6.98 o
   4   6  -2      534.77      510.72     21.65 o
   5   6  -2       26.92       31.48      4.49 o
   6   6  -2      434.81      441.88     16.72 o
   7   6  -2      212.86      206.43      9.36 o
   8   6  -2      694.69      658.28     27.53 o
   9   6  -2      276.53      288.01     15.42 o
  10   6  -2      519.76      499.66     21.38 o
  11   6  -2      250.61      269.93     11.35 o
  12   6  -2      147.84      169.97      9.25 o
  13   6  -2       18.74       29.41     14.23 o
  14   6  -2      232.13      233.72     16.03 o
  15   6  -2       23.37       35.74      8.31 o
  16   6  -2      304.54      325.91     21.59 o
  17   6  -2      190.11      196.68     17.42 o
  18   6  -2      289.54      333.47     26.59 o
   1   7  -2     1423.44     1423.30     49.05 o
   2   7  -2      422.93      403.80     17.51 o
   3   7  -2      398.69      453.68     37.22 o
   4   7  -2        1.95        3.57      3.02 o
   5   7  -2      479.90      466.24     30.43 o
   6   7  -2      121.47      110.41     10.34 o
   7   7  -2       84.56       74.91      5.36 o
   8   7  -2      232.02      214.82     13.72 o
   9   7  -2        4.71        7.55      5.89 o
  10   7  -2       45.94       42.55      9.47 o
  11   7  -2       13.03       10.92      6.24 o
  12   7  -2      114.54      112.80     15.77 o
  13   7  -2      114.93      132.77     14.31 o
  14   7  -2      115.71      103.34     21.99 o
  15   7  -2       58.12       39.01     15.64 o
  16   7  -2       14.13       10.98     13.88 o
   0   8  -2      427.13      425.69     23.58 o
   1   8  -2      150.62      154.32     10.77 o
   2   8  -2      120.83      121.73      7.50 o
   3   8  -2       89.62       85.88      6.53 o
   4   8  -2      291.21      288.03     13.59 o
   5   8  -2      383.80      373.80     15.36 o
   6   8  -2      155.08      136.37      9.94 o
   7   8  -2      215.70      210.07     12.18 o
   8   8  -2       66.85       48.35      8.68 o
   9   8  -2       90.96       79.86      8.80 o
  10   8  -2       17.79       16.42      6.49 o
  11   8  -2      138.57      131.69     11.84 o
  12   8  -2       22.86       31.51      7.57 o
  13   8  -2      119.09      124.70     11.42 o
  14   8  -2        9.68        0.68     12.06 o
  15   8  -2      150.74      159.45     19.26 o
   1   9  -2      389.55      425.12     18.17 o
   2   9  -2       63.80       64.76      7.46 o
   3   9  -2      224.32      235.95     12.70 o
   4   9  -2      376.99      361.56     16.18 o
   5   9  -2      220.88      198.78     10.77 o
   6   9  -2      203.81      192.12     10.52 o
   7   9  -2       35.22       29.21      5.71 o
   8   9  -2       72.64       77.49      8.11 o
   9   9  -2      162.33      129.73     15.06 o
  10   9  -2       89.66       82.14     10.75 o
  11   9  -2       66.15       78.10     24.56 o
  12   9  -2        7.29        3.66     20.64 o
   0  10  -2      427.63      452.88     29.38 o
   1  10  -2       31.41       24.12      6.67 o
   2  10  -2      515.21      489.55     22.86 o
   3  10  -2       29.19       19.64      7.06 o
   4  10  -2      322.98      288.00     15.95 o
   5  10  -2      110.01      105.89     11.41 o
   6  10  -2        4.55       19.53      9.70 o
   7  10  -2       59.47       41.31      6.45 o
   8  10  -2       52.32       51.10     13.78 o
   9  10  -2       16.82       12.20      8.14 o
   1  11  -2      225.04      218.66     19.60 o
   2  11  -2        2.37       -0.08     14.46 o
   3  11  -2      204.14      202.56     23.43 o
   2   0  -1     1123.63     1060.48     73.59 o
   4   0  -1      209.52      205.15      7.25 o
   6   0  -1      974.24      902.98     32.85 o
   8   0  -1      162.15      199.88      8.31 o
  10   0  -1     3068.44     2991.33    101.43 o
  12   0  -1      345.89      347.16     15.02 o
  14   0  -1     2187.78     2248.60    109.42 o
  16   0  -1      290.48      244.75     27.69 o
  18   0  -1       80.58       67.97     20.62 o
  20   0  -1       77.97       95.23     13.80 o
  22   0  -1       40.15       64.09     29.52 o
   0   1  -1     3548.61     3145.36    156.36 o
   1   1  -1      812.09      830.25     27.60 o
   2   1  -1     1903.11     1653.67     44.24 o
   3   1  -1      325.39      321.01      8.05 o
   4   1  -1      349.41      314.83     11.51 o
   5   1  -1      421.87      365.33     10.97 o
   6   1  -1      253.98      276.33     15.68 o
   7   1  -1     2620.92     2511.59     59.38 o
   8   1  -1      979.72     1066.53     24.32 o
   9   1  -1     1411.34     1311.80     30.19 o
  10   1  -1       98.97      108.72      3.49 o
  11   1  -1      591.96      600.00     16.12 o
  12   1  -1       15.71       12.68      1.85 o
  13   1  -1      639.01      557.99     16.57 o
  14   1  -1       29.51       30.46      5.04 o
  15   1  -1      714.98      674.51     26.59 o
  16   1  -1      112.14      106.65      6.75 o
  17   1  -1      175.53      161.62      9.28 o
  18   1  -1       33.59       31.16      4.85 o
  19   1  -1       20.86       17.37      6.45 o
  20   1  -1       13.48       -0.59      8.56 o
  21   1  -1       55.51       35.31      9.36 o
   1   2  -1     1959.25     1957.51     52.65 o
   2   2  -1     1200.70     1263.76     33.85 o
   3   2  -1      348.84      363.72     10.17 o
   4   2  -1      890.60      910.49     38.22 o
   5   2  -1     1990.11     1958.89     52.37 o
   6   2  -1      718.15      647.91     15.99 o
   7   2  -1      402.03      451.75     11.78 o
   8   2  -1      560.80      563.72     15.95 o
   9   2  -1      138.24      164.34      5.26 o
  10   2  -1     1128.81     1087.25     27.53 o
  11   2  -1       33.50       37.70      4.07 o
  12   2  -1      281.87      266.27      7.82 o
  13   2  -1       26.14       28.94      4.85 o
  14   2  -1      791.43      752.51     28.18 o
  15   2  -1      158.12      162.22      8.01 o
  16   2  -1        4.38       18.37      7.45 o
  17   2  -1       82.60       81.81      7.29 o
  18   2  -1       14.41       16.70      6.40 o
  19   2  -1      119.69      100.23     12.49 o
  20   2  -1        6.18       -8.18      7.33 o
  21   2  -1       24.90       25.38      8.36 o
   0   3  -1      240.59      182.88     13.50 o
   1   3  -1      144.96      147.18      6.98 o
   2   3  -1      194.12      213.55     11.28 o
   3   3  -1      461.53      412.72     11.93 o
   4   3  -1     2475.99     2435.41     65.94 o
   5   3  -1     1008.94     1022.19     36.19 o
   6   3  -1      884.37      889.64     27.05 o
   7   3  -1     2422.32     2444.93     62.86 o
   8   3  -1      946.65     1025.90     24.76 o
   9   3  -1      652.16      646.19     19.49 o
  10   3  -1       74.39       73.63      4.33 o
  11   3  -1     1651.53     1656.40     45.98 o
  12   3  -1      472.25      487.31     16.16 o
  13   3  -1      177.77      171.61      9.15 o
  14   3  -1      378.46      386.88     18.20 o
  15   3  -1       91.63       90.60      7.63 o
  16   3  -1      173.83      179.95     14.92 o
  17   3  -1      390.09      364.47     19.90 o
  18   3  -1       29.12       21.83      8.12 o
  19   3  -1       59.21       76.68     15.21 o
  20   3  -1        1.08      -13.98     10.03 o
  21   3  -1       12.83        2.36     11.32 o
   1   4  -1       19.96       21.10      1.58 o
   2   4  -1      296.31      324.22      9.35 o
   3   4  -1      281.77      320.75     10.07 o
   4   4  -1      568.13      597.23     16.62 o
   5   4  -1      267.98      264.32      7.92 o
   6   4  -1      806.84      858.30     23.30 o
   7   4  -1      331.27      343.75     17.43 o
   8   4  -1     1664.82     1657.21     44.10 o
   9   4  -1      357.28      383.17     11.53 o
  10   4  -1      388.33      377.45     10.87 o
  11   4  -1        1.84        6.77      4.01 o
  12   4  -1     1012.23      996.08     39.01 o
  13   4  -1      503.45      541.93     26.34 o
  14   4  -1      146.37      137.11      8.40 o
  15   4  -1      207.98      210.94     12.42 o
  16   4  -1       34.78       41.97      6.69 o
  17   4  -1       40.22       51.61      8.18 o
  18   4  -1       63.59       85.22     13.75 o
  19   4  -1       87.84       77.97     13.27 o
  20   4  -1       58.81       70.27     11.30 o
   0   5  -1      248.49      251.71     10.47 o
   1   5  -1      716.87      750.02     28.49 o
   2   5  -1        9.23       13.00      2.51 o
   3   5  -1     1047.53     1029.27     28.38 o
   4   5  -1      236.82      234.77      7.53 o
   5   5  -1      754.71      771.36     25.39 o
   6   5  -1      280.52      295.66      9.06 o
   7   5  -1      470.25      482.99     14.71 o
   8   5  -1      130.20      116.60      5.40 o
   9   5  -1      571.13      537.67     17.14 o
  10   5  -1      396.85      432.74     15.04 o
  11   5  -1     1212.91     1178.22     38.23 o
  12   5  -1      173.64      163.36     12.84 o
  13   5  -1       88.61      100.17     22.57 o
  14   5  -1      156.93      155.70     11.71 o
  15   5  -1      246.39      247.65     14.25 o
  16   5  -1       10.28        4.80      6.88 o
  17   5  -1      204.81      219.68     16.18 o
  18   5  -1      110.55      127.94     14.30 o
  19   5  -1       13.21       16.64     16.60 o
   1   6  -1      116.15       99.08      4.36 o
   2   6  -1      262.50      265.23      9.04 o
   3   6  -1       81.43       71.28      4.09 o
   4   6  -1      209.08      198.55      8.40 o
   5   6  -1       75.55       81.92      4.51 o
   6   6  -1      873.58      875.55     27.23 o
   7   6  -1      158.16      172.50     14.15 o
   8   6  -1      743.14      722.68     27.01 o
   9   6  -1      526.81      539.34     19.20 o
  10   6  -1      110.58      110.83      7.36 o
  11   6  -1      103.65      107.38      9.48 o
  12   6  -1      714.28      708.28     28.78 o
  13   6  -1       46.97       52.41      8.66 o
  14   6  -1        5.37       11.79      8.50 o
  15   6  -1       17.19       13.02     11.61 o
  16   6  -1       18.03       13.56      8.48 o
  17   6  -1       17.93       27.55     14.70 o
  18   6  -1      111.52      118.55     14.06 o
   0   7  -1     1102.01     1080.28     57.16 o
   1   7  -1      153.65      143.86      6.69 o
   2   7  -1      450.15      453.05     22.66 o
   3   7  -1      617.82      620.36     20.55 o
   4   7  -1       18.31       18.75      3.76 o
   5   7  -1     1180.03     1163.68     42.67 o
   6   7  -1       37.69       41.68      4.88 o
   7   7  -1        7.18        5.74      4.94 o
   8   7  -1      105.04       87.77      6.29 o
   9   7  -1      845.81      848.57     34.20 o
  10   7  -1      171.23      168.32     10.96 o
  11   7  -1      306.46      295.56     16.93 o
  12   7  -1       13.14       26.88      9.03 o
  13   7  -1       78.82       91.18     11.52 o
  14   7  -1        1.25       -4.99      6.36 o
  15   7  -1      284.69      332.16     25.94 o
  16   7  -1       45.39       35.49      9.91 o
  17   7  -1        6.66        0.54     13.72 o
   1   8  -1      656.39      654.37     25.18 o
   2   8  -1      306.71      301.08     12.62 o
   3   8  -1      345.16      361.46     14.51 o
   4   8  -1      522.96      513.24     21.02 o
   5   8  -1       36.59       31.40      6.62 o
   6   8  -1      571.30      584.27     22.17 o
   7   8  -1       87.63       78.54      9.82 o
   8   8  -1      370.18      361.80     20.96 o
   9   8  -1      288.66      264.91     16.40 o
  10   8  -1       65.94       81.45      8.16 o
  11   8  -1       22.35       29.47      7.71 o
  12   8  -1      298.06      296.96     19.10 o
  13   8  -1       86.16      109.81     14.28 o
  14   8  -1      210.42      247.56     27.82 o
  15   8  -1       35.74       12.89     12.96 o
   0   9  -1      134.67      111.16     19.11 o
   1   9  -1      218.13      199.52     10.43 o
   2   9  -1      187.63      180.64     14.05 o
   3   9  -1       39.51       32.56      5.60 o
   4   9  -1        6.59       -0.37      6.24 o
   5   9  -1      655.28      686.85     28.98 o
   6   9  -1       92.08       87.28      9.03 o
   7   9  -1       65.54       60.94      7.32 o
   8   9  -1       21.21       21.63      6.46 o
   9   9  -1      360.52      371.30     33.45 o
  10   9  -1       34.19       33.21      8.93 o
  11   9  -1      250.87      248.88     16.52 o
  12   9  -1        9.43        9.99     10.53 o
  13   9  -1      262.56      294.12     23.48 o
   1  10  -1       82.77       82.85      7.50 o
   2  10  -1       93.15       94.26      8.19 o
   3  10  -1       26.89       27.56      6.35 o
   4  10  -1       55.84       43.45      7.52 o
   5  10  -1       43.34       35.57     12.11 o
   6  10  -1      125.97      134.46      9.99 o
   7  10  -1        8.90       12.64      7.64 o
   8  10  -1      187.77      172.57     17.58 o
   9  10  -1       77.83       47.06     11.98 o
  10  10  -1       93.12       94.22     13.11 o
   0  11  -1       20.73       28.75     14.38 o
   1  11  -1       26.15       28.20     17.73 o
   2  11  -1       10.78       13.77     32.70 o
   3  11  -1       25.31       18.78      8.72 o
   4  11  -1      120.17       99.82     10.88 o
   4   0   0     1587.51     1332.79     45.86 o
   6   0   0     1907.49     1974.94     68.18 o
   8   0   0     6271.18     6099.29    201.71 o
  10   0   0     2280.48     2514.33     87.82 o
  12   0   0        0.42        0.67      3.18 o
  14   0   0      593.46      622.36     33.13 o
  16   0   0      520.62      454.41     26.43 o
  18   0   0      269.56      259.39     21.51 o
  20   0   0      124.61      122.33     15.96 o
  22   0   0       85.51       86.43     14.97 o
   3   1   0     5170.56     4514.15    115.09 o
   4   1   0     1114.03     1018.39     24.19 o
   5   1   0        3.68       11.56      1.02 o
   6   1   0       17.48       11.66      1.11 o
   7   1   0     1279.06     1286.76     31.42 o
   8   1   0     1348.28     1410.95     34.21 o
   9   1   0      571.48      581.16     14.52 o
  10   1   0      579.04      596.57     18.65 o
  11   1   0      292.80      295.06      7.98 o
  12   1   0        0.00        5.91      2.01 o
  13   1   0      344.94      380.11     10.64 o
  14   1   0        5.95       14.81      3.53 o
  15   1   0       73.22       84.50      5.09 o
  16   1   0      803.99      773.66     32.08 o
  17   1   0      175.68      186.22      9.79 o
  18   1   0       11.52       19.70      7.37 o
  19   1   0      173.48      181.99     10.71 o
  20   1   0        3.48       10.17      6.76 o
  21   1   0      264.12      320.71     20.96 o
  22   1   0        1.25      -12.97     14.59 o
   0   2   0     7582.94     6928.27    266.38 o
   1   2   0      342.61      349.19      9.80 o
   2   2   0      602.51      603.13     16.38 o
   3   2   0       11.62       30.18      1.54 o
   4   2   0     2700.16     2381.19     59.41 o
   5   2   0     5361.00     5274.35    130.75 o
   6   2   0      378.99      434.23     11.12 o
   7   2   0        7.69       22.71      1.96 o
   8   2   0        3.21       25.27      2.38 o
   9   2   0      126.53      133.22      4.61 o
  10   2   0      111.63      117.31      4.71 o
  11   2   0       59.95       69.73      3.28 o
  12   2   0        7.86       16.51      2.74 o
  13   2   0     1377.97     1326.07     44.24 o
  14   2   0      898.72      869.39     31.25 o
  15   2   0       14.23        4.11      9.69 o
  16   2   0      477.50      455.82     21.48 o
  17   2   0       88.43       80.32      8.84 o
  18   2   0       20.67       25.17      7.94 o
  19   2   0        7.34        3.60      6.69 o
  20   2   0      302.31      330.29     21.59 o
  21   2   0       91.97       88.97     11.46 o
   1   3   0       41.89       41.05      1.93 o
   2   3   0      260.31      265.07      9.78 o
   3   3   0     2029.64     1794.94     49.04 o
   4   3   0      297.80      302.27      8.52 o
   5   3   0      224.22      248.02      7.85 o
   6   3   0       30.05       18.71      1.75 o
   7   3   0      740.11      717.24     18.52 o
   8   3   0       77.33       96.42      3.77 o
   9   3   0      283.57      304.97      9.72 o
  10   3   0      425.29      432.30     13.26 o
  11   3   0        6.54       15.13      2.55 o
  12   3   0       20.41       22.77      3.85 o
  13   3   0      100.33       83.90      5.28 o
  14   3   0      291.56      299.76     13.53 o
  15   3   0      361.43      333.10     17.06 o
  16   3   0      255.84      238.18     13.57 o
  17   3   0      610.56      605.84     31.84 o
  18   3   0      236.57      218.71     14.87 o
  19   3   0      101.51      101.97      9.91 o
  20   3   0       24.32       35.46     10.00 o
  21   3   0      308.42      338.00     24.66 o
   0   4   0      385.20      410.84     16.31 o
   1   4   0      418.24      513.94     15.02 o
   2   4   0     4871.17     5240.52    139.12 o
   3   4   0      650.14      713.73     19.62 o
   4   4   0     2449.94     2489.72     66.44 o
   5   4   0      878.57      901.20     24.77 o
   6   4   0     2012.59     2093.34     56.13 o
   7   4   0      262.40      286.88      7.91 o
   8   4   0      395.80      407.66     11.49 o
   9   4   0        0.40       -0.95      2.16 o
  10   4   0        6.73        5.76      2.10 o
  11   4   0     1095.17     1116.25     34.29 o
  12   4   0     1338.38     1397.81     50.49 o
  13   4   0        0.01       -6.68      4.46 o
  14   4   0     2157.16     2114.87     88.99 o
  15   4   0      127.04      119.12      9.00 o
  16   4   0      500.56      507.01     28.31 o
  17   4   0       34.97       32.13      8.91 o
  18   4   0      384.08      452.53     26.68 o
  19   4   0       39.55       31.02      8.29 o
  20   4   0       86.18       61.69     16.60 o
   1   5   0       12.71       26.68      2.11 o
   2   5   0     1793.44     1946.19     48.44 o
   3   5   0      844.70      853.11     24.06 o
   4   5   0        4.86        5.13      1.68 o
   5   5   0     1202.27     1244.20     34.68 o
   6   5   0        0.95        4.01      2.78 o
   7   5   0       97.48       96.70      4.26 o
   8   5   0       29.37       32.00      2.53 o
   9   5   0      231.62      243.55      7.79 o
  10   5   0      817.91      807.25     24.46 o
  11   5   0      560.54      555.40     19.23 o
  12   5   0       60.77       59.16      5.02 o
  13   5   0     1222.02     1212.29     62.87 o
  14   5   0      164.20      167.94     12.84 o
  15   5   0        6.95        7.82      6.12 o
  16   5   0        0.57       -3.33      7.53 o
  17   5   0      162.88      166.71     11.95 o
  18   5   0       98.07      107.06     11.13 o
  19   5   0      202.82      206.38     14.40 o
   0   6   0      609.89      562.75     22.56 o
   1   6   0      234.40      252.55      8.97 o
   2   6   0     1183.69     1203.77     33.75 o
   3   6   0      628.64      652.99     17.73 o
   4   6   0      231.10      202.49      6.83 o
   5   6   0       14.24       17.37      2.80 o
   6   6   0      359.80      362.32     12.22 o
   7   6   0      351.20      354.57     11.72 o
   8   6   0        0.40        2.28      3.11 o
   9   6   0      585.18      626.76     21.01 o
  10   6   0       33.85       36.20      6.58 o
  11   6   0       14.67       21.70      4.02 o
  12   6   0        0.45       -0.74      4.14 o
  13   6   0       22.76       17.65      7.48 o
  14   6   0       45.94       47.50      9.83 o
  15   6   0       84.94       77.08      9.51 o
  16   6   0       32.77       21.98      9.55 o
  17   6   0       22.83       20.73      9.60 o
  18   6   0      180.18      159.95     13.94 o
   1   7   0       37.50       32.42      3.04 o
   2   7   0       67.49       70.94      4.68 o
   3   7   0        2.66        4.20      2.65 o
   4   7   0       15.55       15.19      3.68 o
   5   7   0      151.26      130.82      6.76 o
   6   7   0      228.16      235.91      9.86 o
   7   7   0      485.34      471.63     17.38 o
   8   7   0        7.17       -0.56      9.37 o
   9   7   0      425.56      383.22     16.33 o
  10   7   0       27.83       32.33      7.98 o
  11   7   0       63.69       62.65      6.31 o
  12   7   0      303.96      329.07     18.10 o
  13   7   0        6.05        8.18      8.44 o
  14   7   0      215.87      262.53     18.88 o
  15   7   0      163.06      184.80     22.27 o
  16   7   0      108.93      119.18     11.11 o
  17   7   0      126.59      127.35     15.10 o
   0   8   0      507.63      553.44     29.77 o
   1   8   0       47.92       46.76      5.08 o
   2   8   0     1635.62     1634.50     57.35 o
   3   8   0      285.18      302.31     12.85 o
   4   8   0      935.12      932.95     35.28 o
   5   8   0       48.76       43.20     11.94 o
   6   8   0        9.14       35.99      4.71 o
   7   8   0      671.43      678.99     31.49 o
   8   8   0       14.69       34.05      6.09 o
   9   8   0        0.06       -1.21      4.52 o
  10   8   0      117.68      119.59     10.79 o
  11   8   0       12.95        4.78     14.76 o
  12   8   0      101.44      103.02     11.48 o
  13   8   0       41.00       37.47      7.03 o
  14   8   0       45.01       50.58      9.21 o
  15   8   0       47.19       36.57      9.75 o
   1   9   0     1775.36     1854.14     72.64 o
   2   9   0       25.77       32.87      5.92 o
   3   9   0      103.30      101.60      6.86 o
   4   9   0      240.19      235.30     11.50 o
   5   9   0      154.78      144.15     11.38 o
   6   9   0      154.14      130.02     10.29 o
   7   9   0      177.75      168.27      9.80 o
   8   9   0        9.46       17.32      5.71 o
   9   9   0       14.53        3.91      7.15 o
  10   9   0       55.52       41.67     10.40 o
  11   9   0       15.25       16.74      7.46 o
  12   9   0       17.29       10.24      8.09 o
  13   9   0       16.55        7.89      7.91 o
   0  10   0      192.98      165.23     14.18 o
   1  10   0       64.47       57.27      7.68 o
   2  10   0       62.39       61.37      7.22 o
   3  10   0       16.64       18.75      7.47 o
   4  10   0      147.98      135.79     13.45 o
   5  10   0       64.27       63.34      8.00 o
   6  10   0      165.99      159.10     13.61 o
   7  10   0      250.19      230.49     16.19 o
   8  10   0       72.15       55.02     10.82 o
   9  10   0      142.29      144.19     12.07 o
  10  10   0       39.50       24.00      9.68 o
   1  11   0      187.36      171.19     23.75 o
   2  11   0        0.86       14.18     11.48 o
   3  11   0        2.97        0.93     15.43 o
   4  11   0       39.09        5.02     16.62 o
   5  11   0       50.23       36.20     19.05 o
   2   0   1     1130.54      989.54     40.48 o
   4   0   1      196.14      194.06      8.29 o
   6   0   1      989.84      950.08     31.87 o
   8   0   1      177.07      225.03      9.37 o
  10   0   1     3058.96     2880.32    108.10 o
  12   0   1      358.29      361.59     15.69 o
  14   0   1     2204.16     2094.51    109.64 o
  16   0   1      301.13      241.67     13.57 o
  18   0   1       80.08       77.85     15.28 o
  20   0   1       77.81       83.31     17.38 o
  22   0   1       41.19       80.26     23.21 o
   0   1   1     3543.64     3551.49    233.19 o
   1   1   1      816.31      702.32     36.35 o
   2   1   1     1901.45     1717.52     44.33 o
   3   1   1      340.39      348.67      8.35 o
   4   1   1      348.03      330.90     16.23 o
   5   1   1      411.65      358.48     12.00 o
   6   1   1      254.46      251.90     14.26 o
   7   1   1     2612.52     2603.08     60.00 o
   8   1   1      981.17     1096.23     25.66 o
   9   1   1     1396.95     1314.45     32.87 o
  10   1   1       98.96      103.22      3.78 o
  11   1   1      587.95      560.54     18.42 o
  12   1   1       15.51       18.59      1.99 o
  13   1   1      637.99      616.94     18.52 o
  14   1   1       29.48       29.27      4.43 o
  15   1   1      713.20      696.52     26.92 o
  16   1   1      111.58      100.04      7.73 o
  17   1   1      176.40      169.13     12.75 o
  18   1   1       33.37       23.92      5.69 o
  19   1   1       20.08       31.57      7.87 o
  20   1   1       13.54       23.61      7.24 o
  21   1   1       55.32       38.97     10.32 o
   1   2   1     1955.48     1922.86     53.48 o
   2   2   1     1207.97     1257.67     32.17 o
   3   2   1      349.55      364.41      9.50 o
   4   2   1      892.17      893.81     36.79 o
   5   2   1     1987.44     1920.36     45.17 o
   6   2   1      712.87      635.98     17.19 o
   7   2   1      402.75      472.59     12.91 o
   8   2   1      573.95      600.84     16.97 o
   9   2   1      138.68      166.37      5.48 o
  10   2   1     1131.39     1102.14     29.44 o
  11   2   1       33.39       42.92      6.77 o
  12   2   1      266.59      244.39      7.89 o
  13   2   1       25.94       27.23      3.04 o
  14   2   1      789.31      790.38     29.76 o
  15   2   1      158.86      134.80      7.98 o
  16   2   1        6.10        9.98      4.41 o
  17   2   1       82.83       85.73      8.26 o
  18   2   1       13.89       20.01      5.86 o
  19   2   1      119.23      117.64     10.92 o
  20   2   1        6.26       -7.89      9.19 o
  21   2   1       25.32       12.91      7.70 o
   0   3   1      238.86      204.49     15.82 o
   1   3   1      142.98      137.20      5.62 o
   2   3   1      196.11      214.33     12.82 o
   3   3   1      466.74      442.97     11.32 o
   4   3   1     2483.05     2495.54     62.06 o
   5   3   1      989.31     1004.70     29.88 o
   6   3   1      885.31      919.67     24.90 o
   7   3   1     2415.98     2476.18     61.86 o
   8   3   1      944.98     1001.62     24.22 o
   9   3   1      663.90      675.55     19.19 o
  10   3   1       74.20       76.99      3.50 o
  11   3   1     1627.33     1608.03     44.44 o
  12   3   1      473.74      472.09     15.60 o
  13   3   1      182.99      164.93      7.42 o
  14   3   1      379.97      381.33     15.91 o
  15   3   1       94.24       82.85     12.99 o
  16   3   1      173.19      165.02     19.24 o
  17   3   1      381.95      350.66     17.67 o
  18   3   1       29.04       26.52      7.37 o
  19   3   1       60.76       77.99     10.26 o
  20   3   1        1.10        3.91      7.79 o
  21   3   1       12.58       14.30      8.99 o
   1   4   1       21.39       28.74      1.53 o
   2   4   1      288.97      320.04      9.14 o
   3   4   1      284.80      339.73     10.39 o
   4   4   1      559.14      581.43     15.13 o
   5   4   1      269.43      269.77      7.62 o
   6   4   1      835.83      833.81     23.36 o
   7   4   1      329.49      345.90      9.43 o
   8   4   1     1661.98     1663.32     42.58 o
   9   4   1      357.74      388.83     10.41 o
  10   4   1      406.92      394.65     10.55 o
  11   4   1        1.81        5.84      2.87 o
  12   4   1     1034.33     1052.59     34.24 o
  13   4   1      506.89      519.32     19.02 o
  14   4   1      142.49      154.16      8.36 o
  15   4   1      206.15      206.72     19.11 o
  16   4   1       32.77       37.30      7.14 o
  17   4   1       40.99       50.45      8.33 o
  18   4   1       64.07       81.22      9.77 o
  19   4   1       88.92       75.76     10.40 o
  20   4   1       58.57       43.54     14.33 o
   0   5   1      243.37      231.44     10.19 o
   1   5   1      717.77      825.52     32.24 o
   2   5   1        8.19       12.18      1.63 o
   3   5   1     1039.20     1052.51     28.29 o
   4   5   1      232.90      227.52      7.73 o
   5   5   1      759.44      799.84     22.94 o
   6   5   1      279.02      283.15      8.15 o
   7   5   1      468.79      464.18     13.35 o
   8   5   1      131.21      121.51      4.81 o
   9   5   1      563.26      529.52     16.77 o
  10   5   1      396.46      409.20     12.44 o
  11   5   1     1222.86     1244.57     36.77 o
  12   5   1      171.75      164.43      8.43 o
  13   5   1       85.13       86.78      9.01 o
  14   5   1      155.01      138.29     11.86 o
  15   5   1      238.29      220.10     15.57 o
  16   5   1        9.85        3.22      5.68 o
  17   5   1      209.36      220.06     13.32 o
  18   5   1      109.89      117.10     11.35 o
  19   5   1       13.69       13.22      9.28 o
   1   6   1      113.28      106.35      4.20 o
   2   6   1      258.48      267.96      8.78 o
   3   6   1       81.13       70.28      3.86 o
   4   6   1      217.92      212.38      7.08 o
   5   6   1       74.71       81.35      3.97 o
   6   6   1      866.66      943.87     25.37 o
   7   6   1      156.90      157.67      6.06 o
   8   6   1      734.55      739.08     22.47 o
   9   6   1      526.72      543.02     18.90 o
  10   6   1      121.69      122.60      6.95 o
  11   6   1      103.77      104.53      6.07 o
  12   6   1      708.63      705.41     30.93 o
  13   6   1       45.70       39.34      6.95 o
  14   6   1        3.96        3.03      8.17 o
  15   6   1       17.49       16.33      7.49 o
  16   6   1       19.50       20.28      6.90 o
  17   6   1       19.15       14.38      6.63 o
  18   6   1      110.95      127.57     16.89 o
   0   7   1     1107.57     1111.98     44.61 o
   1   7   1      151.95      142.53      5.53 o
   2   7   1      454.71      442.13     13.33 o
   3   7   1      613.51      651.44     20.37 o
   4   7   1       19.58       15.62      2.81 o
   5   7   1     1189.78     1168.63     32.37 o
   6   7   1       36.39       33.58      3.37 o
   7   7   1        5.13        7.83      4.08 o
   8   7   1      104.40       93.46      5.62 o
   9   7   1      832.97      795.84     30.97 o
  10   7   1      171.76      155.75      7.86 o
  11   7   1      309.43      324.71     16.48 o
  12   7   1       12.86       18.37      7.09 o
  13   7   1       74.72      101.00      9.92 o
  14   7   1        1.24        4.68      5.60 o
  15   7   1      278.66      287.23     27.75 o
  16   7   1       45.79       49.21      8.43 o
  17   7   1        6.31        0.34      7.70 o
   1   8   1      664.84      659.41     21.03 o
   2   8   1      306.63      290.05     11.35 o
   3   8   1      339.47      338.56     14.87 o
   4   8   1      537.79      535.16     20.08 o
   5   8   1       38.03       41.53      5.40 o
   6   8   1      569.21      553.90     32.30 o
   7   8   1       89.65       93.68      6.89 o
   8   8   1      371.70      350.34     20.83 o
   9   8   1      288.14      272.99     15.32 o
  10   8   1       68.45       77.85     15.63 o
  11   8   1       22.60       18.79      9.22 o
  12   8   1      295.75      323.19     21.21 o
  13   8   1       84.98       96.50     15.77 o
  14   8   1      215.95      226.17     16.18 o
  15   8   1       37.24       29.60     10.82 o
   0   9   1      135.77      107.99     15.69 o
   1   9   1      221.27      217.79     10.71 o
   2   9   1      181.89      183.15      9.56 o
   3   9   1       39.38       40.29      4.08 o
   4   9   1        5.84        6.43      4.38 o
   5   9   1      641.94      649.37     30.48 o
   6   9   1       93.85       80.90     10.61 o
   7   9   1       72.44       61.25      7.97 o
   8   9   1       20.76       21.47      5.32 o
   9   9   1      360.54      370.31     21.39 o
  10   9   1       33.95       27.75      7.52 o
  11   9   1      246.42      219.92     21.57 o
  12   9   1        9.29      -17.73     18.04 o
  13   9   1      264.96      256.24     21.35 o
   1  10   1       78.44       76.69     27.43 o
   2  10   1       94.13      104.58     16.05 o
   3  10   1       29.29       34.00     11.36 o
   4  10   1       53.12       30.13     24.33 o
   5  10   1       42.58       41.45      7.06 o
   6  10   1      126.34      121.89     12.62 o
   7  10   1        8.79       21.47      8.39 o
   8  10   1      188.00      177.93     13.84 o
   9  10   1       78.06       61.58      9.07 o
  10  10   1       88.15       90.48     15.34 o
   0  11   1       18.85       32.00     15.74 o
   1  11   1       26.06       17.95     16.60 o
   2  11   1       12.08       -1.93     12.45 o
   3  11   1       25.16       13.03     17.11 o
   4  11   1      119.30       95.19     35.73 o
   0   0   2     4224.32     3482.25    236.01 o
   2   0   2     2142.56     2003.69     80.28 o
   4   0   2     4239.54     3940.79    157.70 o
   6   0   2      171.61      167.47      7.67 o
   8   0   2      762.18      754.65     29.32 o
  10   0   2      966.86     1015.18     40.82 o
  12   0   2      127.65      116.82      8.01 o
  14   0   2      758.73      759.80     46.08 o
  16   0   2      188.57      183.04     12.66 o
  18   0   2       26.51       22.17      9.74 o
  20   0   2      400.01      445.98     43.95 o
   1   1   2    14791.44    14010.42    647.72 o
   2   1   2     9868.23     9195.41    252.76 o
   3   1   2    12027.50    10572.17    294.43 o
   4   1   2       47.64       50.41      2.04 o
   5   1   2      336.06      338.81      9.40 o
   6   1   2     1157.42     1149.07     27.20 o
   7   1   2       59.94       73.10      2.85 o
   8   1   2      332.71      400.46     11.46 o
   9   1   2     1904.72     1966.79     46.65 o
  10   1   2       92.88      118.32      4.44 o
  11   1   2     1512.34     1507.95     35.32 o
  12   1   2      257.11      260.90      7.49 o
  13   1   2      173.88      191.18      5.91 o
  14   1   2      458.31      424.08     18.39 o
  15   1   2       13.45        9.62      4.38 o
  16   1   2       13.54        5.98      4.04 o
  17   1   2      398.66      370.75     26.00 o
  18   1   2       78.21       68.15     11.52 o
  19   1   2      195.96      181.76     20.21 o
  20   1   2        3.68       -0.33     11.00 o
  21   1   2      124.04      126.00     19.72 o
   1   2   2     4432.72     4277.04    227.39 o
   2   2   2     1520.22     1560.71     53.68 o
   3   2   2     1525.50     1409.06     45.01 o
   4   2   2      927.33      912.83     28.27 o
   5   2   2       57.10       84.52      2.67 o
   6   2   2     1527.03     1503.99     35.58 o
   7   2   2      155.99      168.10      6.08 o
   8   2   2      845.41      853.47     21.69 o
   9   2   2       86.17      111.43      3.85 o
  10   2   2       20.35       31.96      2.45 o
  11   2   2      226.55      214.86      6.71 o
  12   2   2      389.63      388.70     12.27 o
  13   2   2       48.38       53.12      5.51 o
  14   2   2     1024.62     1010.81     34.62 o
  15   2   2      262.15      235.45     11.53 o
  16   2   2      120.48      114.11      7.31 o
  17   2   2       26.10       24.96      5.64 o
  18   2   2      246.59      250.58     18.12 o
  19   2   2       49.69       41.78      9.33 o
  20   2   2      296.99      295.23     24.87 o
  21   2   2       11.06        8.34     10.42 o
   1   3   2      215.89      211.28      6.75 o
   2   3   2     1446.23     1558.48     47.14 o
   3   3   2     3010.77     2957.26     77.13 o
   4   3   2       70.10       86.73      3.03 o
   5   3   2     1556.97     1518.27     60.00 o
   6   3   2      930.95      980.31     22.91 o
   7   3   2      872.98      867.98     20.48 o
   8   3   2       82.60       89.10      3.57 o
   9   3   2      128.07      152.84      7.89 o
  10   3   2      241.59      247.82      7.24 o
  11   3   2       16.64       22.29      2.53 o
  12   3   2      395.02      396.74     13.86 o
  13   3   2     1302.41     1262.42     41.65 o
  14   3   2      550.84      571.66     21.26 o
  15   3   2      591.47      565.55     22.57 o
  16   3   2      344.54      359.94     28.78 o
  17   3   2      516.62      553.66     27.36 o
  18   3   2       45.82       49.73      7.54 o
  19   3   2      166.89      168.05     12.81 o
  20   3   2       51.37       52.59      9.53 o
   0   4   2      718.66      751.33     33.62 o
   1   4   2       50.36       50.99      2.33 o
   2   4   2      844.21      878.97     26.08 o
   3   4   2      491.77      540.03     13.70 o
   4   4   2      396.34      439.67     20.04 o
   5   4   2      617.77      695.94     18.43 o
   6   4   2      658.30      663.31     19.64 o
   7   4   2       71.70       87.21      5.49 o
   8   4   2       39.83       41.00      3.42 o
   9   4   2      189.94      195.62      7.58 o
  10   4   2      103.51      102.21      3.98 o
  11   4   2      104.49      108.99      4.80 o
  12   4   2      268.24      258.58     10.57 o
  13   4   2      539.94      508.86     18.42 o
  14   4   2       17.62       13.07      5.67 o
  15   4   2      214.48      212.49     18.59 o
  16   4   2      102.79      100.24     10.95 o
  17   4   2       74.03       77.09      8.63 o
  18   4   2       82.79       71.24     12.59 o
  19   4   2       26.93       30.92     12.63 o
  20   4   2      189.27      172.66     15.22 o
   1   5   2     1132.80     1170.57     31.32 o
   2   5   2       21.68       28.56      1.60 o
   3   5   2      947.79      968.24     24.40 o
   4   5   2       62.21       65.68      2.37 o
   5   5   2      212.31      217.74      7.34 o
   6   5   2      266.21      267.12      7.92 o
   7   5   2     1029.95     1020.96     34.09 o
   8   5   2      110.84      126.31      4.85 o
   9   5   2        1.72        2.53      2.22 o
  10   5   2      526.99      553.93     16.33 o
  11   5   2      414.47      400.94     13.14 o
  12   5   2      393.98      401.80     16.27 o
  13   5   2      163.04      169.21      9.93 o
  14   5   2       88.92       80.50      5.95 o
  15   5   2      260.34      273.92     24.58 o
  16   5   2      103.70       94.57      9.69 o
  17   5   2      683.78      732.09     37.76 o
  18   5   2       27.90       15.12     10.22 o
  19   5   2       33.89       21.35      9.70 o
   0   6   2      838.70      872.92     49.57 o
   1   6   2      303.95      323.76      9.66 o
   2   6   2     1240.20     1267.10     35.88 o
   3   6   2       44.29       41.45      2.04 o
   4   6   2      534.27      510.59     14.42 o
   5   6   2       26.62       32.91      1.93 o
   6   6   2      430.37      445.92     14.06 o
   7   6   2      209.30      209.52      7.48 o
   8   6   2      698.45      667.32     20.92 o
   9   6   2      273.01      278.86      9.62 o
  10   6   2      520.86      495.24     17.21 o
  11   6   2      247.05      267.82     11.32 o
  12   6   2      146.28      149.98     10.59 o
  13   6   2       19.41       19.21      5.66 o
  14   6   2      231.42      223.60     14.55 o
  15   6   2       24.25       36.50      8.39 o
  16   6   2      298.97      295.69     19.51 o
  17   6   2      190.14      213.69     16.11 o
  18   6   2      288.18      332.45     21.82 o
   1   7   2     1424.21     1406.19     40.97 o
   2   7   2      425.24      420.71     13.31 o
   3   7   2      404.35      437.63     24.27 o
   4   7   2        2.32        4.35      1.48 o
   5   7   2      478.77      474.42     14.15 o
   6   7   2      125.14      112.98      4.66 o
   7   7   2       81.61       77.36      3.78 o
   8   7   2      236.24      219.98     14.60 o
   9   7   2        4.69        2.90      3.95 o
  10   7   2       48.37       56.75      8.20 o
  11   7   2       13.05       25.18      6.12 o
  12   7   2      111.84      113.88      9.66 o
  13   7   2      113.51      114.86     10.81 o
  14   7   2      117.99      117.03     12.60 o
  15   7   2       56.52       55.51     14.38 o
  16   7   2       14.43       19.04      8.42 o
   0   8   2      440.37      395.60     21.79 o
   1   8   2      150.56      150.17      7.58 o
   2   8   2      125.57      120.46      5.89 o
   3   8   2       87.85       90.34      5.51 o
   4   8   2      283.13      288.78     15.30 o
   5   8   2      381.96      387.98     16.60 o
   6   8   2      154.35      153.19      7.62 o
   7   8   2      208.96      215.69     16.66 o
   8   8   2       65.60       66.35      7.16 o
   9   8   2       90.25       87.96      8.75 o
  10   8   2       17.93       26.23     13.25 o
  11   8   2      138.13      111.74     10.90 o
  12   8   2       21.57       26.65      9.69 o
  13   8   2      120.64      125.33     12.25 o
  14   8   2        8.40       -3.47     29.18 o
  15   8   2      152.79      120.87     14.97 o
   1   9   2      399.20      437.58     24.27 o
   2   9   2       64.99       58.39      9.72 o
   3   9   2      235.86      221.51     15.63 o
   4   9   2      376.11      363.95     21.10 o
   5   9   2      218.71      208.28     14.00 o
   6   9   2      206.70      184.09     23.41 o
   7   9   2       34.25       22.78      6.20 o
   8   9   2       75.18       78.58      8.87 o
   9   9   2      160.57      166.13     13.10 o
  10   9   2       88.76       91.33      9.31 o
  11   9   2       66.88       65.72      9.52 o
  12   9   2        7.45       13.12      6.93 o
   0  10   2      436.18      441.90     39.55 o
   1  10   2       31.23       23.57     10.35 o
   2  10   2      514.38      514.70     37.09 o
   3  10   2       28.08       16.32     19.23 o
   4  10   2      316.53      290.80     21.66 o
   5  10   2      106.65      101.71     14.04 o
   6  10   2        3.71       -2.16     10.14 o
   7  10   2       58.19       57.07     14.86 o
   8  10   2       49.99       18.48     13.32 o
   9  10   2       17.70        5.80     21.26 o
   1  11   2      220.98      197.86     20.15 o
   2  11   2        2.51        2.78     12.12 o
   3  11   2      199.10      225.76     22.68 o
   2   0   3       16.38       13.40      1.26 o
   4   0   3      709.62      669.38     27.73 o
   6   0   3     1127.05      951.94     46.65 o
   8   0   3      434.26      376.85     24.81 o
  10   0   3     2100.23     2070.13     77.80 o
  12   0   3      250.60      247.37     13.75 o
  14   0   3     1055.69     1006.35     53.79 o
  16   0   3      156.78      159.57     15.37 o
  18   0   3       54.59       49.49     23.93 o
  20   0   3       34.97       39.41     36.33 o
   0   1   3     1852.19     2008.98     83.83 o
   1   1   3      237.85      244.53      8.41 o
   2   1   3      301.36      316.54     10.33 o
   3   1   3     1380.59     1397.79     32.67 o
   4   1   3      569.86      597.70     21.77 o
   5   1   3      787.61      769.00     33.01 o
   6   1   3      379.97      387.50     11.26 o
   7   1   3      911.39      871.45     24.96 o
   8   1   3       21.01       22.69      1.96 o
   9   1   3      568.33      549.52     14.64 o
  10   1   3      277.92      281.89      8.02 o
  11   1   3     1189.10     1241.67     31.27 o
  12   1   3      142.74      147.56      5.78 o
  13   1   3      527.14      533.09     17.58 o
  14   1   3      117.70      112.46      6.65 o
  15   1   3       50.79       48.21      4.85 o
  16   1   3       42.02       38.37      5.50 o
  17   1   3       82.14       71.19      8.80 o
  18   1   3      128.32      154.00     12.77 o
  19   1   3       17.32        4.86     14.26 o
  20   1   3        6.18       14.21      9.47 o
  21   1   3       22.04       34.30      9.82 o
   1   2   3      496.09      485.75     21.39 o
   2   2   3        3.69        2.76      1.18 o
   3   2   3      428.49      484.78     18.98 o
   4   2   3      528.54      500.58     14.80 o
   5   2   3      163.19      155.94      8.44 o
   6   2   3     2192.32     2138.38     49.80 o
   7   2   3      191.16      221.75      7.02 o
   8   2   3      359.84      375.67     11.35 o
   9   2   3      210.14      225.63      7.15 o
  10   2   3     2138.95     2114.95     60.23 o
  11   2   3       41.96       48.44      3.88 o
  12   2   3     1165.27     1124.08     37.75 o
  13   2   3      686.13      669.94     24.77 o
  14   2   3      514.90      481.97     19.96 o
  15   2   3      187.37      174.30     11.56 o
  16   2   3      214.70      193.98     14.37 o
  17   2   3       99.60      107.29     20.30 o
  18   2   3       76.90       65.17      9.00 o
  19   2   3       36.13       32.24      9.26 o
  20   2   3       77.40       84.48     17.08 o
   0   3   3      335.99      372.88     50.28 o
   1   3   3       44.78       62.17      5.73 o
   2   3   3      741.44      777.92     25.52 o
   3   3   3     1527.00     1447.14     49.72 o
   4   3   3       43.53       61.83      6.89 o
   5   3   3      387.49      388.63     10.78 o
   6   3   3      361.15      395.52     14.37 o
   7   3   3      613.84      589.13     14.57 o
   8   3   3      245.64      252.69      6.64 o
   9   3   3      453.84      431.19     12.06 o
  10   3   3      133.06      112.53      5.04 o
  11   3   3      161.94      161.09      6.34 o
  12   3   3      102.42       84.91      4.54 o
  13   3   3      158.26      152.29      7.59 o
  14   3   3       88.77       82.08      6.68 o
  15   3   3      484.71      516.70     40.80 o
  16   3   3       75.59       93.39     14.38 o
  17   3   3       78.76       81.94      8.96 o
  18   3   3       17.62       18.11      9.23 o
  19   3   3       15.83       14.10      9.75 o
  20   3   3       14.75       19.45      8.94 o
   1   4   3       11.44       15.64      4.52 o
   2   4   3      627.57      658.15     30.77 o
   3   4   3      437.46      491.08     23.12 o
   4   4   3      416.91      410.46     12.97 o
   5   4   3      322.83      322.75      9.14 o
   6   4   3      847.98      830.39     21.19 o
   7   4   3      143.02      152.16      6.96 o
   8   4   3      883.49      873.29     22.87 o
   9   4   3       75.95       79.85      4.94 o
  10   4   3      379.86      386.75     10.18 o
  11   4   3      122.53      114.88      5.28 o
  12   4   3      593.65      539.24     17.68 o
  13   4   3       53.12       45.05      4.11 o
  14   4   3       68.10       68.52      6.40 o
  15   4   3       27.09       25.49      5.39 o
  16   4   3      168.73      163.10     14.49 o
  17   4   3      127.26      134.36     10.71 o
  18   4   3       18.77       16.76     10.82 o
  19   4   3      115.14      112.81     11.53 o
   0   5   3      501.62      510.72     48.84 o
   1   5   3       10.90       16.58      2.63 o
   2   5   3      308.67      318.11      9.98 o
   3   5   3     1316.97     1362.63     47.15 o
   4   5   3       50.62       48.29      3.14 o
   5   5   3      256.78      285.48     15.04 o
   6   5   3       44.89       50.54      2.55 o
   7   5   3      476.32      474.80     16.14 o
   8   5   3       28.88       31.25      2.38 o
   9   5   3      302.43      302.86      9.35 o
  10   5   3      394.23      365.17     11.34 o
  11   5   3       62.09       62.37      4.97 o
  12   5   3      129.64      134.44      7.54 o
  13   5   3       59.48       66.86      6.52 o
  14   5   3       16.24       20.09      7.49 o
  15   5   3      163.98      168.50     13.77 o
  16   5   3      143.62      150.47     20.24 o
  17   5   3      102.77      108.85      9.00 o
  18   5   3       45.24       43.25      8.62 o
   1   6   3      423.57      422.68     13.98 o
   2   6   3     1069.61     1075.53     33.64 o
   3   6   3      308.99      366.15     14.36 o
   4   6   3      485.37      479.62     15.71 o
   5   6   3      238.83      253.67      9.96 o
   6   6   3      324.56      321.22     12.76 o
   7   6   3      137.63      131.09      5.09 o
   8   6   3     1930.92     1913.76     59.40 o
   9   6   3       97.44       94.51      4.52 o
  10   6   3      184.83      190.94      7.78 o
  11   6   3       21.81       24.02      7.43 o
  12   6   3      221.55      204.34     24.60 o
  13   6   3      359.74      370.73     24.53 o
  14   6   3      575.55      592.29     27.88 o
  15   6   3       51.98       58.01      7.69 o
  16   6   3       86.48       99.60     11.56 o
  17   6   3       86.07      109.38     11.65 o
   0   7   3      283.61      291.55     21.83 o
   1   7   3      702.84      746.73     26.22 o
   2   7   3      121.26      113.54      6.22 o
   3   7   3       15.13       17.20      2.89 o
   4   7   3       92.62      100.07      5.37 o
   5   7   3      216.56      220.58      9.66 o
   6   7   3       82.10       83.00      6.55 o
   7   7   3      622.12      591.47     23.91 o
   8   7   3        0.47        5.66      5.32 o
   9   7   3      334.66      318.58     17.02 o
  10   7   3      114.28      101.36     18.55 o
  11   7   3      510.01      527.99     32.51 o
  12   7   3       82.84       73.80      8.47 o
  13   7   3      142.81      146.65     12.18 o
  14   7   3       23.33       25.97      9.47 o
  15   7   3      144.62      130.36     12.40 o
  16   7   3       85.65       85.44     12.11 o
   1   8   3       27.12       22.04      2.95 o
   2   8   3       48.50       45.06      5.16 o
   3   8   3      208.88      181.84     13.73 o
   4   8   3      115.80      114.57      7.69 o
   5   8   3       13.13       13.60      3.46 o
   6   8   3      383.17      436.09     21.39 o
   7   8   3       88.87       80.59      8.17 o
   8   8   3      311.21      321.29     18.99 o
   9   8   3        5.91       -0.10      7.70 o
  10   8   3      211.49      208.73     15.10 o
  11   8   3       26.43       15.86      5.64 o
  12   8   3      201.04      174.30     13.94 o
  13   8   3        2.31       -2.22      6.67 o
  14   8   3      107.72      103.24     12.95 o
   0   9   3      143.87      153.14     21.77 o
   1   9   3        2.31        7.32      7.64 o
   2   9   3       95.69      107.50     14.55 o
   3   9   3       16.65       18.15      9.42 o
   4   9   3      125.22      125.18     12.80 o
   5   9   3      120.28      133.28     12.43 o
   6   9   3       12.91       30.42     11.34 o
   7   9   3       27.38       38.81     11.20 o
   8   9   3       18.19       19.03     11.99 o
   9   9   3      391.78      442.47     30.05 o
  10   9   3        9.25       20.89     14.26 o
  11   9   3      189.11      202.38     18.37 o
   1  10   3      115.58       56.98     26.83 o
   2  10   3       13.34       11.15     10.24 o
   3  10   3      294.60      274.45     35.60 o
   4  10   3      156.45      159.48     19.90 o
   5  10   3       21.70       21.28     14.17 o
   6  10   3      417.16      405.27     43.36 o
   7  10   3      209.67      188.12     24.04 o
   8  10   3      127.55      114.65     36.71 o
   0   0   4     2771.43     2479.58    149.85 o
   2   0   4     1748.40     1728.09    147.73 o
   4   0   4      519.07      465.44     27.22 o
   6   0   4      675.06      625.14     25.28 o
   8   0   4      177.10      155.82      7.42 o
  10   0   4      490.90      467.65     20.49 o
  12   0   4      324.77      312.85     19.55 o
  14   0   4      470.04      445.95     34.47 o
  16   0   4       45.44       56.17     20.26 o
  18   0   4       51.31       52.27     24.68 o
  20   0   4      656.80      690.39     65.22 o
   1   1   4     1383.67     1254.88     39.82 o
   2   1   4      215.05      221.87      7.77 o
   3   1   4     1897.42     1829.44     58.73 o
   4   1   4      118.16      129.71      8.09 o
   5   1   4     1668.84     1626.85     46.51 o
   6   1   4      116.81      124.80      5.66 o
   7   1   4       23.97       29.78      2.08 o
   8   1   4      200.33      221.95     13.31 o
   9   1   4      134.57      123.09      4.73 o
  10   1   4       47.92       51.41      3.08 o
  11   1   4     1264.38     1279.91     38.07 o
  12   1   4      158.65      147.24      6.02 o
  13   1   4     1188.99     1205.42     41.17 o
  14   1   4      134.42      132.88      8.49 o
  15   1   4      196.30      201.76     15.10 o
  16   1   4        4.99        5.44      6.79 o
  17   1   4      303.18      350.58     22.35 o
  18   1   4       12.32       17.16      6.48 o
  19   1   4      102.67       92.17     11.49 o
  20   1   4        1.52       14.34      8.18 o
   0   2   4      243.86      238.25     13.98 o
   1   2   4      448.09      452.00     14.11 o
   2   2   4     1999.28     1998.84     57.93 o
   3   2   4     3160.16     3263.86     96.13 o
   4   2   4     2225.77     2265.47     61.39 o
   5   2   4      792.84      809.44     25.15 o
   6   2   4      189.76      193.41      9.34 o
   7   2   4      948.13      959.25     29.23 o
   8   2   4      243.99      242.87      9.71 o
   9   2   4       33.07       45.24      3.13 o
  10   2   4      154.49      152.60      6.73 o
  11   2   4     1010.15     1006.54     33.52 o
  12   2   4      403.71      403.53     15.36 o
  13   2   4       86.23       88.80      5.19 o
  14   2   4      252.99      244.99     11.30 o
  15   2   4      195.12      176.42     18.80 o
  16   2   4      206.13      227.74     35.60 o
  17   2   4       19.40       24.94      6.69 o
  18   2   4       30.11       35.07      8.28 o
  19   2   4      115.90      125.54     15.26 o
  20   2   4      180.95      206.13     21.54 o
   1   3   4     3451.49     3507.61    118.39 o
   2   3   4     1919.61     1995.71     67.36 o
   3   3   4     4713.76     4616.42    181.58 o
   4   3   4      152.10      175.82     10.68 o
   5   3   4       63.34       57.90      3.66 o
   6   3   4      786.81      819.40     22.04 o
   7   3   4       61.26       60.14      2.57 o
   8   3   4      107.74      117.96      4.74 o
   9   3   4      158.47      163.02      6.50 o
  10   3   4       22.68       21.24      3.28 o
  11   3   4      464.83      458.44     16.10 o
  12   3   4      122.62      120.65      6.37 o
  13   3   4      217.61      213.94     11.26 o
  14   3   4       79.47       71.76      7.03 o
  15   3   4       44.75       37.37      8.15 o
  16   3   4      168.11      172.53     12.85 o
  17   3   4      305.68      318.10     26.86 o
  18   3   4       13.89       22.96      7.81 o
  19   3   4       90.30       84.82     22.54 o
   0   4   4      381.06      391.88     19.27 o
   1   4   4      192.68      213.85      8.98 o
   2   4   4      178.22      197.50      8.35 o
   3   4   4      269.40      257.39      9.89 o
   4   4   4      131.62      116.07      7.01 o
   5   4   4       15.62       24.94      2.82 o
   6   4   4      854.60      892.50     26.08 o
   7   4   4       34.18       39.05      3.19 o
   8   4   4      391.87      393.31     11.07 o
   9   4   4        4.13        7.66      1.93 o
  10   4   4      333.91      333.30     13.07 o
  11   4   4       21.35       16.41      3.48 o
  12   4   4       26.02       21.88      4.02 o
  13   4   4      156.09      159.71     11.85 o
  14   4   4       11.46       17.89      6.57 o
  15   4   4       82.34       69.36      8.11 o
  16   4   4      215.29      247.47     26.03 o
  17   4   4       54.55       81.06     25.85 o
  18   4   4      516.73      584.71     39.75 o
   1   5   4     1097.63     1100.46     36.95 o
   2   5   4      104.29      111.24     11.31 o
   3   5   4      311.30      330.10     23.78 o
   4   5   4        9.47       15.48      3.00 o
   5   5   4      370.25      382.76     18.98 o
   6   5   4      280.10      281.25     10.00 o
   7   5   4      195.68      198.07      8.32 o
   8   5   4      106.10      108.59      4.65 o
   9   5   4      201.27      190.07      8.26 o
  10   5   4       59.96       56.76      4.54 o
  11   5   4       91.30      104.27     10.83 o
  12   5   4       60.47       52.55      7.65 o
  13   5   4      173.75      161.77     11.47 o
  14   5   4       26.06        6.54     18.86 o
  15   5   4      217.53      195.77     16.97 o
  16   5   4      178.36      186.32     16.76 o
  17   5   4      355.45      402.69     29.10 o
   0   6   4     2127.51     2362.40    114.25 o
   1   6   4      326.70      368.16     14.80 o
   2   6   4      461.19      487.05     23.88 o
   3   6   4       58.43       54.84      4.99 o
   4   6   4      119.93      110.16      7.26 o
   5   6   4      258.27      241.33     10.43 o
   6   6   4      145.62      149.72      8.63 o
   7   6   4       66.88       62.24      4.90 o
   8   6   4       10.94        8.75      4.27 o
   9   6   4      243.44      240.39     11.69 o
  10   6   4       48.15       39.91      5.78 o
  11   6   4      226.24      197.65     12.88 o
  12   6   4       26.91       19.54      7.43 o
  13   6   4       80.48       69.23      9.77 o
  14   6   4        2.20       11.06      4.85 o
  15   6   4       71.44       54.76     11.30 o
  16   6   4      167.93      180.74     16.01 o
   1   7   4      622.97      643.68     27.86 o
   2   7   4      259.90      241.97     10.95 o
   3   7   4      221.98      243.15     12.05 o
   4   7   4      220.56      204.42     11.10 o
   5   7   4      387.67      399.22     20.29 o
   6   7   4       39.01       47.07      9.43 o
   7   7   4      547.78      593.95     42.57 o
   8   7   4      402.03      464.01     25.57 o
   9   7   4       34.48       38.52      7.43 o
  10   7   4      300.12      296.50     21.69 o
  11   7   4      205.46      212.81     13.90 o
  12   7   4      145.65      168.76     12.09 o
  13   7   4       96.07       92.31     11.02 o
  14   7   4        4.25       -0.45      6.02 o
  15   7   4      321.57      343.01     21.70 o
   0   8   4       45.01       30.24     10.57 o
   1   8   4       94.02       80.40      9.99 o
   2   8   4      213.50      219.06     17.44 o
   3   8   4       33.15       37.51     12.51 o
   4   8   4      244.41      208.57     18.91 o
   5   8   4      191.90      166.62     15.19 o
   6   8   4       47.19       49.88      9.54 o
   7   8   4       10.28       18.71     23.66 o
   8   8   4      269.18      291.00     20.90 o
   9   8   4       25.61       21.28     11.78 o
  10   8   4       90.17       82.15     12.54 o
  11   8   4       40.65       39.12     15.16 o
  12   8   4       11.94       10.88     12.76 o
  13   8   4        0.27       -8.97     12.67 o
   1   9   4      178.55      190.40     17.50 o
   2   9   4       11.25        3.51      9.10 o
   3   9   4      291.64      298.72     24.05 o
   4   9   4       52.48       41.74     11.27 o
   5   9   4      168.87      227.35     30.68 o
   6   9   4      141.50      158.82     29.73 o
   7   9   4        9.45        3.98      9.79 o
   8   9   4       35.82       51.92     12.04 o
   9   9   4       76.35       99.47     15.29 o
  10   9   4       96.61      116.24     17.82 o
   0  10   4      103.61      107.55     24.07 o
   1  10   4       39.24       43.43     13.67 o
   2  10   4       80.81       57.39     15.98 o
   3  10   4       35.45       18.01     11.84 o
   4  10   4      196.43      207.32     37.65 o
   5  10   4      202.76      194.18     20.99 o
   2   0   5      500.87      510.59     34.53 o
   4   0   5      566.23      500.37     45.48 o
   6   0   5     1463.40     1432.23     72.00 o
   8   0   5      641.90      624.76     28.23 o
  10   0   5     1901.43     1875.16     82.05 o
  12   0   5     1066.78     1017.52     56.19 o
  14   0   5      496.02      418.48     46.00 o
  16   0   5       44.87       38.70     10.63 o
  18   0   5        5.91       20.68     11.18 o
   0   1   5      304.49      309.65     15.46 o
   1   1   5      670.21      576.58     20.79 o
   2   1   5      342.02      394.20     15.99 o
   3   1   5      411.55      390.57     20.22 o
   4   1   5      260.85      300.77     15.01 o
   5   1   5      251.16      235.38     14.24 o
   6   1   5      129.35      129.85     10.86 o
   7   1   5      430.07      397.96     13.07 o
   8   1   5       25.28       28.57      2.26 o
   9   1   5      717.47      683.31     23.97 o
  10   1   5      435.78      426.25     14.28 o
  11   1   5      663.87      648.16     21.86 o
  12   1   5      141.39      127.27      6.92 o
  13   1   5      546.05      511.90     25.26 o
  14   1   5       33.57       39.69      6.17 o
  15   1   5      144.43      146.93     10.70 o
  16   1   5       82.83       88.62     19.72 o
  17   1   5       15.70       16.71      7.06 o
  18   1   5       18.42       30.25      7.38 o
  19   1   5       16.38        7.65     13.84 o
   1   2   5       12.59       10.07      3.08 o
   2   2   5       50.88       47.23      5.79 o
   3   2   5       14.61       15.18      2.34 o
   4   2   5       10.46       19.72      2.81 o
   5   2   5      135.06      140.25      6.28 o
   6   2   5      274.29      228.19     26.86 o
   7   2   5       50.43       46.18      2.81 o
   8   2   5      188.56      181.88      6.99 o
   9   2   5       11.87       11.69      3.13 o
  10   2   5      281.89      287.65     13.69 o
  11   2   5      146.59      153.62      8.58 o
  12   2   5      260.82      251.99     10.84 o
  13   2   5       23.54       17.67      3.92 o
  14   2   5      245.58      251.12     21.31 o
  15   2   5       34.14       39.21     21.38 o
  16   2   5      208.26      231.65     16.24 o
  17   2   5      237.36      242.27     22.28 o
  18   2   5       49.57       51.78      9.37 o
  19   2   5       30.83       32.30      6.96 o
   0   3   5       52.13       54.67      5.70 o
   1   3   5       21.10       26.16      3.23 o
   2   3   5      154.30      172.84      6.26 o
   3   3   5      274.33      241.11     10.93 o
   4   3   5      118.53      118.99      5.28 o
   5   3   5      100.68       93.54      4.97 o
   6   3   5      490.57      484.02     15.42 o
   7   3   5      360.86      359.44     10.91 o
   8   3   5       56.87       57.13      2.87 o
   9   3   5      392.19      386.20     16.49 o
  10   3   5       11.40       15.30      3.05 o
  11   3   5      299.86      284.71     11.68 o
  12   3   5      291.30      347.14     30.33 o
  13   3   5      536.26      545.42     29.61 o
  14   3   5        2.82       -1.68      4.10 o
  15   3   5      124.46      135.22     11.66 o
  16   3   5       27.18       28.84      8.18 o
  17   3   5       16.92       21.20      6.71 o
  18   3   5       92.17      102.03     16.02 o
   1   4   5      129.40      145.47      6.75 o
   2   4   5      772.69      749.65     24.71 o
   3   4   5       36.70       37.96      2.61 o
   4   4   5      604.62      598.92     21.61 o
   5   4   5      132.86      143.07      6.04 o
   6   4   5      921.52      896.14     38.42 o
   7   4   5       45.31       49.61      5.92 o
   8   4   5      697.46      704.21     22.91 o
   9   4   5       13.62       15.07      2.48 o
  10   4   5      227.53      216.71     10.99 o
  11   4   5       37.54       33.43      5.76 o
  12   4   5      496.84      495.18     43.65 o
  13   4   5       15.35       16.97      5.08 o
  14   4   5      128.38      114.95      9.81 o
  15   4   5       48.65       42.82      7.98 o
  16   4   5      179.37      185.86     14.32 o
  17   4   5      207.50      188.88     16.15 o
   0   5   5      603.15      611.87     34.48 o
   1   5   5     1257.71     1315.36     65.66 o
   2   5   5       72.66       73.56      5.19 o
   3   5   5      414.31      431.82     15.63 o
   4   5   5      216.34      222.31     11.87 o
   5   5   5      538.53      516.42     20.24 o
   6   5   5       97.31       91.79      4.86 o
   7   5   5      934.16      929.43     31.84 o
   8   5   5       57.93       49.79      4.88 o
   9   5   5      282.95      279.82     12.07 o
  10   5   5       18.51       18.95      3.29 o
  11   5   5      362.27      346.40     23.36 o
  12   5   5       28.43       33.93      8.71 o
  13   5   5      128.82      131.11     10.44 o
  14   5   5       45.57       46.81      8.49 o
  15   5   5       76.34       89.71     17.88 o
  16   5   5        9.28       16.41      6.93 o
   1   6   5      131.11      129.94      8.59 o
   2   6   5       16.54       16.88      3.91 o
   3   6   5      331.66      346.27     14.95 o
   4   6   5      241.53      244.29     11.36 o
   5   6   5       47.52       42.18      4.17 o
   6   6   5       90.74       92.06      8.59 o
   7   6   5       26.59       25.89      6.72 o
   8   6   5       74.43       82.78      9.34 o
   9   6   5       45.91       38.28     12.09 o
  10   6   5      251.08      229.43     14.18 o
  11   6   5      125.55      111.67      9.44 o
  12   6   5      217.69      232.86     16.34 o
  13   6   5       74.43       78.57      9.32 o
  14   6   5       64.22       70.82     11.67 o
  15   6   5       54.99       63.66      9.07 o
   0   7   5       62.78       58.61     12.10 o
   1   7   5       55.69       49.69      9.82 o
   2   7   5       75.78       57.58      9.35 o
   3   7   5       35.67       31.32     13.42 o
   4   7   5      139.15      155.65     12.83 o
   5   7   5      103.70      126.14     13.88 o
   6   7   5       97.68      109.93     13.47 o
   7   7   5      223.23      217.18     17.62 o
   8   7   5       31.96       22.02     10.67 o
   9   7   5      165.63      142.88     14.78 o
  10   7   5      117.00       99.14     19.07 o
  11   7   5      197.50      191.27     14.02 o
  12   7   5        0.27       -3.66      9.01 o
  13   7   5       66.13       51.82      9.96 o
   1   8   5       19.56       24.46      8.07 o
   2   8   5       62.75       59.68      9.97 o
   3   8   5       69.00       74.07     13.51 o
   4   8   5      174.75      205.86     26.46 o
   5   8   5       88.40       78.06     11.07 o
   6   8   5      150.77      153.27     14.77 o
   7   8   5       33.46       20.09     11.04 o
   8   8   5      398.99      431.79     39.49 o
   9   8   5       38.16       47.36     17.16 o
  10   8   5      327.87      353.48     28.84 o
  11   8   5        8.68       27.66     13.60 o
   0   9   5      155.12      145.62     20.45 o
   1   9   5        7.40       18.20     11.52 o
   2   9   5       29.04       28.83     22.67 o
   3   9   5       51.31       50.80     12.84 o
   4   9   5       75.47       56.55     12.61 o
   5   9   5      283.14      315.67     25.15 o
   6   9   5        8.84        5.24      9.95 o
   7   9   5      433.24      457.32     58.19 o
   8   9   5       10.43       17.06     11.59 o
   4   0   6     1256.42     1203.97     85.87 o
   6   0   6      504.37      466.06     20.96 o
   8   0   6      248.81      248.97     15.58 o
  10   0   6      790.39      722.09     61.16 o
  12   0   6      538.91      485.72     39.97 o
  14   0   6      297.40      297.98     26.91 o
  16   0   6      797.28      781.03     79.31 o
  18   0   6      119.36      109.98     16.33 o
   1   1   6      768.86      736.66     32.07 o
   2   1   6       16.12       20.50      3.40 o
   3   1   6       93.06       81.05      5.91 o
   4   1   6      110.25      107.31     10.24 o
   5   1   6      129.10      128.53     10.82 o
   6   1   6      273.32      256.94     21.03 o
   7   1   6      133.99      121.15     12.20 o
   8   1   6      113.72      108.86      9.41 o
   9   1   6      301.11      312.08     16.16 o
  10   1   6      170.16      153.51      8.62 o
  11   1   6      305.14      298.32     15.33 o
  12   1   6      248.42      252.28     15.41 o
  13   1   6        6.41        8.00      3.39 o
  14   1   6      151.04      153.25     10.57 o
  15   1   6        5.67        9.38      6.33 o
  16   1   6      215.92      208.95     22.19 o
  17   1   6      112.41      134.41     15.25 o
   0   2   6      920.88      935.65     64.61 o
   1   2   6        9.65       18.56      3.15 o
   2   2   6     1023.17     1019.05     50.44 o
   3   2   6       91.40       99.04      5.93 o
   4   2   6      541.92      540.52     36.56 o
   5   2   6       17.50       18.25      4.93 o
   6   2   6      274.24      315.77     22.35 o
   7   2   6       71.10       62.50      7.68 o
   8   2   6       19.35       25.66      5.85 o
   9   2   6      150.82      151.27      7.46 o
  10   2   6      260.78      259.66     12.36 o
  11   2   6       69.95       71.08      5.12 o
  12   2   6      203.54      228.79     27.27 o
  13   2   6       61.46       62.06      9.98 o
  14   2   6      197.33      210.22     14.55 o
  15   2   6       39.49       31.27      5.27 o
  16   2   6       37.15       37.46      6.38 o
  17   2   6       15.96       11.19      6.06 o
   1   3   6      167.83      173.11     12.24 o
   2   3   6       69.49       75.89      6.52 o
   3   3   6       12.57       26.61      8.36 o
   4   3   6      709.99      710.61     45.66 o
   5   3   6      540.57      564.13     23.99 o
   6   3   6      218.22      209.05     10.25 o
   7   3   6      200.11      186.26     11.81 o
   8   3   6       58.41       57.86      8.06 o
   9   3   6      203.98      198.32     10.64 o
  10   3   6       17.68       18.56      2.97 o
  11   3   6      266.38      260.27     17.20 o
  12   3   6       71.21       84.70      7.14 o
  13   3   6       89.75       74.98     22.19 o
  14   3   6       26.07       35.21     15.34 o
  15   3   6       68.46       57.95      7.99 o
  16   3   6       34.79       25.83     25.52 o
  17   3   6      151.49      172.73     17.31 o
   0   4   6      816.26      866.44     48.94 o
   1   4   6      423.67      435.72     18.50 o
   2   4   6     1383.66     1326.00     94.81 o
   3   4   6      942.97      948.52     39.39 o
   4   4   6     1009.60     1051.30     46.44 o
   5   4   6      458.87      486.31     20.46 o
   6   4   6      186.94      197.82     11.31 o
   7   4   6      392.26      366.01     18.76 o
   8   4   6       35.21       38.32      2.76 o
   9   4   6       89.61       93.43      6.95 o
  10   4   6       40.30       43.55      5.91 o
  11   4   6       86.82       72.36     10.01 o
  12   4   6      232.28      223.19     25.52 o
  13   4   6        8.18        4.15     11.20 o
  14   4   6      230.74      249.07     20.51 o
  15   4   6        2.49       -8.38      6.10 o
  16   4   6      218.22      222.87     17.45 o
   1   5   6       69.34       60.84      4.41 o
   2   5   6      198.18      208.76     14.02 o
   3   5   6      836.29      902.51     33.15 o
   4   5   6      752.78      779.52     32.37 o
   5   5   6       62.93       68.13      6.22 o
   6   5   6       31.16       27.33      2.51 o
   7   5   6      118.82      108.67      7.88 o
   8   5   6       23.53       24.80      7.39 o
   9   5   6      162.98      138.19      9.44 o
  10   5   6      100.88      107.21      8.42 o
  11   5   6       10.06        3.04     18.10 o
  12   5   6       19.88       16.88      5.92 o
  13   5   6      140.03      154.06     13.70 o
  14   5   6        1.67       -0.88      5.26 o
  15   5   6       37.15       32.96      7.24 o
   0   6   6      409.31      467.44     44.24 o
   1   6   6       13.03       18.43     10.65 o
   2   6   6      175.74      196.77     17.90 o
   3   6   6      112.08       96.10      9.86 o
   4   6   6      237.38      226.29     42.86 o
   5   6   6       61.20       31.64      6.88 o
   6   6   6      164.37      215.07     17.27 o
   7   6   6       56.69       42.09      5.31 o
   8   6   6       76.82       88.51      7.35 o
   9   6   6       12.69       11.94      5.30 o
  10   6   6       27.01       27.38      9.46 o
  11   6   6       19.10       19.09      5.99 o
  12   6   6       91.90       84.86     10.31 o
  13   6   6       90.65      109.38     33.45 o
   1   7   6       64.96       69.63      9.30 o
   2   7   6       17.82       14.95      8.18 o
   3   7   6      263.84      276.50     27.02 o
   4   7   6       40.23       42.64      8.82 o
   5   7   6       65.78       74.16     13.11 o
   6   7   6       67.88       75.12     12.18 o
   7   7   6        6.57        5.12      7.15 o
   8   7   6        3.46       -7.91      7.68 o
   9   7   6       26.09       24.54     11.46 o
  10   7   6      195.21      187.62     12.62 o
  11   7   6       25.18       26.60     12.78 o
   0   8   6      712.60      783.34     72.87 o
   1   8   6       26.19       26.78      9.49 o
   2   8   6      258.63      268.76     26.25 o
   3   8   6       55.80       58.12     12.28 o
   4   8   6      274.41      311.34     27.26 o
   5   8   6       40.23       44.20     16.31 o
   6   8   6      123.91      129.08     13.70 o
   7   8   6       62.44       44.84     14.71 o
   8   8   6        7.49       25.80     23.53 o
   9   8   6      392.70      428.42     44.80 o
   1   9   6      211.56      237.69     38.99 o
   2   9   6        1.52        8.33      9.73 o
   3   9   6       81.09      107.46     18.62 o
   4   9   6       12.79      -10.56     20.38 o
  10   0   7       76.49       67.19      7.59 o
  12   0   7       92.32       76.37      9.63 o
  14   0   7      165.34      161.95     17.02 o
  16   0   7      303.98      300.16     32.20 o
   4   1   7        8.22        2.98      2.09 o
   5   1   7       74.39       70.07      6.98 o
   6   1   7       33.31       28.90      3.88 o
   7   1   7      163.06      140.90     13.28 o
   8   1   7      155.59      163.59     16.06 o
   9   1   7      457.15      405.74     39.71 o
  10   1   7      137.37      147.06     14.56 o
  11   1   7      205.53      222.70     24.93 o
  12   1   7       14.55       15.64      3.22 o
  13   1   7      539.61      561.91     37.18 o
  14   1   7       46.52       60.20      8.90 o
  15   1   7      228.00      247.25     27.74 o
  16   1   7       36.15       34.32     12.13 o
   1   2   7       24.25       23.93      3.83 o
   2   2   7      123.04      129.62     11.37 o
   3   2   7       33.27       30.40      5.13 o
   4   2   7      289.05      304.79     24.32 o
   5   2   7       66.56       73.46     12.78 o
   6   2   7      437.13      406.37     34.19 o
   7   2   7       71.73       62.18      7.84 o
   8   2   7      564.42      569.17     43.44 o
   9   2   7       88.51      116.63     11.78 o
  10   2   7      349.83      393.96     32.17 o
  11   2   7       62.72       68.71      9.74 o
  12   2   7      111.75      124.98     12.03 o
  13   2   7      113.04      101.68     12.44 o
  14   2   7       17.39       29.95     11.02 o
  15   2   7       82.04       89.58     13.76 o
   0   3   7      336.48      293.30     26.25 o
   1   3   7      261.46      263.20     15.69 o
   2   3   7       55.75       51.55      5.75 o
   3   3   7      115.96      116.24     19.95 o
   4   3   7       71.67       72.33      9.83 o
   5   3   7      308.81      329.86     25.96 o
   6   3   7       63.91       54.70     13.21 o
   7   3   7      336.14      296.46     27.78 o
   8   3   7       11.37        4.80      4.42 o
   9   3   7      157.71      175.56     15.72 o
  10   3   7       14.62       24.74      6.82 o
  11   3   7      407.65      387.53     34.12 o
  12   3   7        6.62      -17.15     11.43 o
  13   3   7      209.29      203.81     21.12 o
  14   3   7       76.32       72.39     10.52 o
  15   3   7       41.10       43.52     10.44 o
   1   4   7      133.54      137.89      9.27 o
   2   4   7      181.07      181.90     12.47 o
   3   4   7      280.68      275.67     16.67 o
   4   4   7      348.78      333.59     19.63 o
   5   4   7       79.03       77.87      6.42 o
   6   4   7      182.62      185.89     20.62 o
   7   4   7       23.43       22.88      6.76 o
   8   4   7       48.20       74.06      9.67 o
   9   4   7      140.95      124.50     13.67 o
  10   4   7      651.64      708.31     52.65 o
  11   4   7       15.44       33.98      8.60 o
  12   4   7      149.80      175.97     19.71 o
  13   4   7       48.96       52.88     11.14 o
  14   4   7       46.52       59.57     21.89 o
   0   5   7      260.04      266.52     25.15 o
   1   5   7       28.28       23.27      7.88 o
   2   5   7       54.29       64.90      6.32 o
   3   5   7        9.02        9.17      6.16 o
   4   5   7       13.21       11.74      4.98 o
   5   5   7      261.11      267.21     17.54 o
   6   5   7       53.22       54.17      9.16 o
   7   5   7      195.54      224.92     22.35 o
   8   5   7       50.00       62.00     10.66 o
   9   5   7      167.38      178.91     18.30 o
  10   5   7       24.31       43.33     12.41 o
  11   5   7      286.57      303.61     30.59 o
  12   5   7       23.09       20.45      9.15 o
  13   5   7      122.82      103.80     15.69 o
   1   6   7       49.86       44.47      7.50 o
   2   6   7       32.66       34.14      8.16 o
   3   6   7        1.34        5.82      7.51 o
   4   6   7      353.34      363.97     25.18 o
   5   6   7        1.42        5.33     10.30 o
   6   6   7      226.25      237.04     17.01 o
   7   6   7       12.68       15.96      7.90 o
   8   6   7      122.32      131.99     12.99 o
   9   6   7       11.32       11.53     10.76 o
  10   6   7      243.68      262.04     36.11 o
  11   6   7       24.26       34.75     15.82 o
   0   7   7      232.23      220.36     22.28 o
   1   7   7        9.57       10.67      6.86 o
   2   7   7       20.77       25.12     11.40 o
   3   7   7       54.63       38.79      8.78 o
   4   7   7      154.43      140.84     13.87 o
   5   7   7      227.61      204.73     20.98 o
   6   7   7        7.53        9.20      9.68 o
   7   7   7      336.79      411.15     29.18 o
   8   7   7        2.87        1.28     11.44 o
   1   8   7      219.07      246.95     30.16 o
   2   8   7       49.00       56.85     10.43 o
   3   8   7       10.57       14.96     20.43 o
   4   8   7      157.02      208.21     24.67 o
   2   2   8      540.69      562.43     46.64 o
   3   2   8       99.38       90.04      9.06 o
   4   2   8      235.14      230.02     19.17 o
   5   2   8       23.30       12.46      3.75 o
   6   2   8      125.24      122.52     11.30 o
   7   2   8       64.35       58.44      6.63 o
   8   2   8      198.33      214.60     20.75 o
   9   2   8      117.38      128.47     11.55 o
  10   2   8      121.09      111.71     13.38 o
  11   2   8       49.33       37.55     13.45 o
   1   3   8      494.11      510.61     29.76 o
   2   3   8      135.47      127.55      9.98 o
   3   3   8      236.04      236.79     20.77 o
   4   3   8      262.46      272.31     23.34 o
   5   3   8      162.13      186.63     16.99 o
   6   3   8       35.12       25.96      6.36 o
   7   3   8       11.91       16.14      6.27 o
   8   3   8       11.42        7.18     12.25 o
   9   3   8      105.93      110.83     12.92 o
  10   3   8       43.62       42.80      8.07 o
  11   3   8       12.96       14.34      7.74 o
  12   3   8        8.11       -8.67      8.22 o
   0   4   8      158.43      155.43     15.98 o
   1   4   8       23.18       29.72     11.97 o
   2   4   8      228.74      257.57     16.12 o
   3   4   8       37.12       37.58      5.93 o
   4   4   8      151.09      150.54     12.30 o
   5   4   8       84.08       86.19      8.18 o
   6   4   8       90.56       85.56     10.88 o
   7   4   8       12.15       14.54      5.93 o
   8   4   8      267.44      262.57     23.78 o
   9   4   8       47.87       43.02     10.12 o
  10   4   8       74.59       55.75      8.42 o
  11   4   8       65.54       44.52     17.41 o
   1   5   8      164.85      176.87     14.07 o
   2   5   8        0.96        6.02      5.67 o
   3   5   8      110.33       84.03     11.49 o
   4   5   8      517.45      499.55     29.19 o
   5   5   8      391.02      402.84     43.74 o
   6   5   8      332.07      315.85     27.32 o
   7   5   8       56.20       57.33     11.82 o
   8   5   8       21.75       18.49      6.89 o
   9   5   8       37.21       12.41     19.94 o
  10   5   8       39.34       31.84      8.57 o
   0   6   8      302.36      351.64     32.33 o
   1   6   8       42.80       40.83      6.85 o
   2   6   8      185.99      207.91     19.42 o
   3   6   8      242.96      233.23     23.13 o
   4   6   8      315.53      329.33     53.06 o
   5   6   8      224.18      197.55     30.00 o
   6   6   8       67.50       72.77     11.23 o
   7   6   8        9.88       14.54      6.86 o
   1   7   8       68.97       89.03     10.65 o
   2   7   8       37.27       41.84      7.58 o
   3   7   8      188.61      249.71     24.08 o
   2   3   9       42.42       23.90     13.82 o
   3   3   9       37.75       34.88      9.02 o
   4   3   9       12.73        8.41      8.06 o
   1   4   9        9.41       20.76      5.66 o
   2   4   9        2.12        6.56      6.18 o
   3   4   9       26.29       18.17      6.63 o
   4   4   9       35.46       25.55      9.22 o
   5   4   9        8.31       -0.68      8.07 o
   6   4   9       35.84       33.73     10.24 o
   0   5   9       35.28       50.70     15.45 o
   1   5   9       45.18       43.32      7.74 o
   2   5   9        0.34        4.01      5.95 o
   3   5   9       17.50       10.16      9.00 o
   4   5   9       33.35       34.50      6.28 o
   5   5   9        9.30       22.57     13.92 o
 
